# Supplementary material for: Mapping cell type-specific transcriptional enhancers using high affinity, lineage-specific Ep300 bioChIP-seq
Source: eLife. 2017 Jan 25;6:e22039. doi: 10.7554/eLife.22039 (PMC5295818; doi:10.7554/eLife.22039)
Supplement: Supplementary file 1. — Each tab of the excel spreadsheet contains the Ep300-bound regions in the following conditions: Each tab of this spreadsheet shows the Ep300-bound regions in the following samples. H1.narrowPeak: E12.5 heart, replicate 1. H2.narrowPeak: E12.5 heart, replicate 2. FB1.narrowPeak: E12.5 forebrain, replicate 1. FB2.narrowPeak: E12.5 forebrain, replicate 2. Ep300-T-fb: Tie2Cre-enriched regions. Average Ep300 signal in Tie2Cre (T2), Myf5Cre (M5), and EIIaCre (E) is shown in reads per million. T2/E and M5/E show the ratio of signals. Tie2Cre-enriched regions were defined as peak regions with T2/E ratio > 1.5. Ep300-M-fb: Myf5Cre-enriched regions. Average Ep300 signal in Tie2Cre (T2), Myf5Cre (M5), and EIIaCre (E) is shown in reads per million. T2/E and M5/E show the ratio of signals. Myf5Cre-enriched regions were defined as peak regions with M5/E ratio > 1.5. Ep300-E-fb: Ep300-bound peaks called from whole embryo (ubiquitous BirA expression). Ep300-VE-fb: Merged VEcad-CreERT2-driven Ep300 peaks in adult heart and lung. The peaks were ranked by the ratio of Ep300 signal in heart ECs compared to lung ECs and then grouped into deciles. DOI: http://dx.doi.org/10.7554/eLife.22039.025 [file elife-22039-supp1.xlsx]

## Sheet: H1.narrowPeak
chr	start	end	name	score	strand	signalValue	pValue	qValue	peak
chr1	3661729	3662004	H1_peak_1	100	.	6.68012	13.1909	10.0745	154
chr1	4561562	4562292	H1_peak_2	116	.	8.66328	14.8905	11.6694	354
chr1	4775479	4775987	H1_peak_3	23	.	3.94674	4.74986	2.39657	179
chr1	4797765	4798401	H1_peak_4	42	.	4.57235	6.81379	4.22009	316
chr1	4847522	4847954	H1_peak_5	82	.	6.02355	11.2084	8.23161	291
chr1	4908240	4908548	H1_peak_6	136	.	9.40048	17.0263	13.6834	138
chr1	5073102	5073399	H1_peak_7	82	.	6.02355	11.2084	8.23161	109
chr1	6066700	6067092	H1_peak_8	272	.	14.5427	31.2438	27.2864	179
chr1	6204400	6205021	H1_peak_9a	72	.	5.30336	10.1195	7.2311	119
chr1	6204400	6205021	H1_peak_9b	73	.	4.66463	10.2238	7.31657	416
chr1	6795355	6795599	H1_peak_10	115	.	8.02309	14.7981	11.583	131
chr1	7078431	7079021	H1_peak_11a	41	.	4.49157	6.6833	4.10392	97
chr1	7078431	7079021	H1_peak_11b	64	.	4.84595	9.25272	6.43067	414
chr1	7079084	7079463	H1_peak_12	115	.	7.04547	14.7339	11.5226	154
chr1	7387402	7387614	H1_peak_13	41	.	4.49157	6.6833	4.10392	96
chr1	7388022	7388526	H1_peak_14	116	.	8.66328	14.8905	11.6694	324
chr1	7736055	7736360	H1_peak_15	172	.	9.08752	20.7457	17.2091	147
chr1	7743793	7744190	H1_peak_16	162	.	8.17751	19.7616	16.2645	134
chr1	9535389	9535668	H1_peak_17a	25	.	4.41707	4.95824	2.54828	81
chr1	9535389	9535668	H1_peak_17b	42	.	5.39697	6.91332	4.28066	197
chr1	9537883	9538291	H1_peak_18	72	.	6.70349	10.1439	7.23983	265
chr1	9554478	9554970	H1_peak_19	183	.	9.52522	21.8929	18.3038	284
chr1	9620458	9620635	H1_peak_20	25	.	4.41707	4.95824	2.54828	69
chr1	9690390	9691053	H1_peak_21a	82	.	6.02355	11.2084	8.23161	212
chr1	9690390	9691053	H1_peak_21b	86	.	6.76341	11.6425	8.63176	518
chr1	9738005	9738545	H1_peak_22a	35	.	4.55198	6.1158	3.57593	60
chr1	9738005	9738545	H1_peak_22b	92	.	7.19114	12.3369	9.27788	452
chr1	9787902	9788216	H1_peak_23	64	.	5.36699	9.31879	6.47821	201
chr1	9927845	9928071	H1_peak_24	98	.	7.85706	12.9163	9.82067	111
chr1	9934031	9934427	H1_peak_25	71	.	5.81262	10.0743	7.19219	229
chr1	10027885	10028216	H1_peak_26	53	.	4.94379	8.07034	5.3415	230
chr1	10029669	10029990	H1_peak_27	84	.	6.66431	11.481	8.4732	141
chr1	10219040	10219232	H1_peak_28	30	.	4.18782	5.55795	3.09978	93
chr1	10223020	10223368	H1_peak_29	55	.	5.53672	8.33642	5.59987	215
chr1	10275580	10275955	H1_peak_30	82	.	7.35676	11.2878	8.29199	184
chr1	10983273	10983642	H1_peak_31	67	.	6.37072	9.62765	6.76866	187
chr1	11242005	11242261	H1_peak_32	94	.	7.20782	12.5625	9.49	161
chr1	11319752	11319961	H1_peak_33	33	.	4.27272	5.86499	3.361	79
chr1	11404166	11404343	H1_peak_34	20	.	3.3973	4.33257	2.00794	152
chr1	11646744	11647026	H1_peak_35	53	.	5.4317	8.05841	5.33163	120
chr1	12116572	12116860	H1_peak_36	105	.	8.33665	13.6629	10.5103	163
chr1	12406576	12406836	H1_peak_37	60	.	5.89795	8.79129	6.00769	90
chr1	12414593	12414781	H1_peak_38	27	.	3.90398	5.188	2.75612	78
chr1	12456463	12456663	H1_peak_39	72	.	6.70349	10.1439	7.23983	90
chr1	12613140	12613410	H1_peak_40	130	.	7.77439	16.3197	13.0051	132
chr1	12682357	12682751	H1_peak_41	161	.	8.86866	19.6141	16.124	225
chr1	12796923	12797119	H1_peak_42	56	.	5.14813	8.41215	5.66143	99
chr1	12847736	12848024	H1_peak_43	64	.	5.58584	9.31879	6.47821	144
chr1	12937368	12937830	H1_peak_44	113	.	6.32321	14.5125	11.3162	191
chr1	12981390	12981840	H1_peak_45	160	.	10.1235	19.5173	16.0426	243
chr1	13294031	13294247	H1_peak_46	59	.	5.70298	8.75283	5.9765	114
chr1	13295225	13295635	H1_peak_47	100	.	6.68012	13.1909	10.0745	293
chr1	13319867	13320078	H1_peak_48	26	.	3.83501	5.08049	2.65882	99
chr1	13362693	13363246	H1_peak_49	66	.	4.40201	9.46042	6.60723	137
chr1	13363948	13364232	H1_peak_50	110	.	8.23322	14.2033	11.0284	175
chr1	13579311	13579621	H1_peak_51	33	.	4.05386	5.86499	3.361	119
chr1	13579804	13580248	H1_peak_52	228	.	10.8384	26.6287	22.8432	282
chr1	13620243	13620637	H1_peak_53a	82	.	7.03012	11.2878	8.29199	149
chr1	13620243	13620637	H1_peak_53b	82	.	7.35676	11.2878	8.29199	261
chr1	13650698	13651001	H1_peak_54	48	.	4.92928	7.53305	4.85405	138
chr1	13761050	13761531	H1_peak_55	136	.	8.95058	17.0365	13.6874	196
chr1	13916181	13916358	H1_peak_56	35	.	4.84522	6.1158	3.57593	69
chr1	14217688	14217933	H1_peak_57	56	.	4.51766	8.44714	5.68752	124
chr1	14455041	14455271	H1_peak_58	31	.	4.15344	5.5738	3.11273	91
chr1	14915055	14915262	H1_peak_59	52	.	5.7236	7.9539	5.24166	97
chr1	15436758	15437184	H1_peak_60	56	.	4.6818	8.44714	5.68752	211
chr1	15441674	15442121	H1_peak_61	186	.	11.3109	22.2532	18.6439	167
chr1	15926320	15926622	H1_peak_62	41	.	4.49157	6.6833	4.10392	110
chr1	16094558	16094888	H1_peak_63	81	.	6.69097	11.0957	8.13721	86
chr1	16095058	16095289	H1_peak_64	53	.	5.34244	8.03366	5.31597	98
chr1	16095878	16096078	H1_peak_65	24	.	3.97587	4.7922	2.42824	87
chr1	16221577	16222139	H1_peak_66	229	.	9.27775	26.7525	22.9592	320
chr1	16320670	16320882	H1_peak_67	64	.	4.84595	9.25272	6.43067	77
chr1	16508869	16509187	H1_peak_68	66	.	6.26585	9.46539	6.61185	179
chr1	16509811	16510111	H1_peak_69	51	.	5.62785	7.80837	5.10713	141
chr1	16609122	16609688	H1_peak_70	115	.	8.02309	14.7981	11.583	311
chr1	16646538	16647159	H1_peak_71a	38	.	4.31329	6.39314	3.84321	86
chr1	16646538	16647159	H1_peak_71b	71	.	5.01009	10.0802	7.19219	483
chr1	16678566	16678914	H1_peak_72	92	.	5.74375	12.2779	9.22667	166
chr1	16894798	16895232	H1_peak_73	499	.	17.8417	54.5286	49.9322	165
chr1	16986747	16987052	H1_peak_74	50	.	5.57954	7.73507	5.03886	137
chr1	17044011	17044354	H1_peak_75	79	.	5.33837	10.9285	7.98142	194
chr1	17087656	17088210	H1_peak_76a	56	.	5.14813	8.41215	5.66143	122
chr1	17087656	17088210	H1_peak_76b	116	.	8.66328	14.8905	11.6694	378
chr1	17368162	17368417	H1_peak_77	47	.	5.03377	7.4329	4.77287	116
chr1	18171296	18171628	H1_peak_78	388	.	17.7478	43.2042	38.886	172
chr1	20048421	20048657	H1_peak_79	72	.	6.70349	10.1439	7.23983	111
chr1	20810294	20810496	H1_peak_80	35	.	4.84522	6.1158	3.57593	93
chr1	20857543	20857868	H1_peak_81	233	.	12.3712	27.1597	23.3481	174
chr1	20880431	20880753	H1_peak_82	72	.	6.31142	10.1383	7.23983	110
chr1	20913178	20913530	H1_peak_83	33	.	4.27272	5.86499	3.361	201
chr1	20941572	20941864	H1_peak_84	125	.	8.65734	15.8271	12.5511	146
chr1	21004663	21004865	H1_peak_85	42	.	5.39697	6.91332	4.28066	104
chr1	21030972	21031384	H1_peak_86	56	.	5.14813	8.41215	5.66143	268
chr1	21042306	21042527	H1_peak_87	31	.	4.50822	5.56747	3.10878	87
chr1	21058598	21058862	H1_peak_88	61	.	5.36413	8.9511	6.15978	122
chr1	21060891	21061110	H1_peak_89	33	.	4.27272	5.86499	3.361	98
chr1	21069153	21069803	H1_peak_90a	51	.	5.19657	7.80531	5.10446	144
chr1	21069153	21069803	H1_peak_90b	119	.	7.70884	15.2333	11.9971	496
chr1	21521791	21521978	H1_peak_91	25	.	3.68549	4.93707	2.54828	73
chr1	21603999	21604425	H1_peak_92	267	.	11.4413	30.7201	26.7843	203
chr1	21803177	21803491	H1_peak_93	195	.	10.5139	23.2436	19.5902	147
chr1	21820021	21820373	H1_peak_94	80	.	4.92726	11.0053	8.04953	171
chr1	21845897	21846193	H1_peak_95	104	.	7.27674	13.5692	10.4326	131
chr1	21873961	21874178	H1_peak_96	70	.	6.53478	9.88181	7.00907	111
chr1	21950480	21950843	H1_peak_97	257	.	12.5396	29.6196	25.7238	211
chr1	21951218	21951533	H1_peak_98	87	.	6.71581	11.7652	8.74825	196
chr1	22060257	22060537	H1_peak_99	82	.	6.8979	11.2237	8.24314	129
chr1	22480296	22480587	H1_peak_100	103	.	7.77762	13.4761	10.3409	159
chr1	22690422	22690713	H1_peak_101	118	.	7.26438	15.0441	11.8147	136
chr1	22937985	22938406	H1_peak_102	48	.	4.92928	7.53305	4.85405	196
chr1	23124359	23124628	H1_peak_103	87	.	5.66665	11.7967	8.7719	127
chr1	23153194	23153686	H1_peak_104	353	.	17.0423	39.5481	35.3323	272
chr1	23194751	23195422	H1_peak_105a	149	.	7.45543	18.3334	14.923	216
chr1	23194751	23195422	H1_peak_105b	208	.	8.94947	24.5802	20.8681	505
chr1	23209687	23209941	H1_peak_106	49	.	4.35352	7.66459	4.97671	122
chr1	23262845	23263930	H1_peak_107a	49	.	4.6787	7.62032	4.93731	153
chr1	23262845	23263930	H1_peak_107b	42	.	4.18938	6.9063	4.28066	857
chr1	23277783	23278081	H1_peak_108	48	.	4.92928	7.53305	4.85405	177
chr1	23286701	23287007	H1_peak_109	114	.	7.90723	14.6089	11.4088	149
chr1	23289457	23289634	H1_peak_110	41	.	4.59604	6.73958	4.15123	153
chr1	23328292	23328512	H1_peak_111	70	.	6.53478	9.88181	7.00907	120
chr1	23384530	23384782	H1_peak_112	26	.	3.83501	5.08049	2.65882	148
chr1	23390039	23390606	H1_peak_113a	28	.	3.22019	5.31046	2.86554	139
chr1	23390039	23390606	H1_peak_113b	73	.	5.8047	10.2513	7.33336	363
chr1	23899057	23899234	H1_peak_114	75	.	6.39255	10.4255	7.50217	81
chr1	23928731	23928913	H1_peak_115	82	.	7.35676	11.2878	8.29199	83
chr1	23928991	23929466	H1_peak_116a	42	.	5.07033	6.91332	4.28066	101
chr1	23928991	23929466	H1_peak_116b	73	.	5.8047	10.2513	7.33336	349
chr1	24012363	24012654	H1_peak_117	56	.	5.14813	8.41215	5.66143	189
chr1	24107050	24107509	H1_peak_118	100	.	6.68012	13.1909	10.0745	182
chr1	24560320	24560563	H1_peak_119	56	.	5.14813	8.41215	5.66143	121
chr1	24685224	24685598	H1_peak_120	113	.	6.48735	14.5125	11.3162	133
chr1	28082537	28082794	H1_peak_121	150	.	8.43095	18.4988	15.0632	143
chr1	30843407	30843772	H1_peak_122	71	.	5.81262	10.0743	7.19219	206
chr1	30865094	30865447	H1_peak_123	41	.	4.49157	6.6833	4.10392	196
chr1	30880859	30881176	H1_peak_124	148	.	9.53706	18.2668	14.8666	164
chr1	30881322	30881502	H1_peak_125	22	.	3.85512	4.60669	2.26365	80
chr1	30929736	30930105	H1_peak_126	20	.	3.3973	4.33257	2.00794	3
chr1	30930179	30931162	H1_peak_127	172	.	10.5833	20.7662	17.2268	459
chr1	31006587	31007250	H1_peak_128	87	.	5.66665	11.7967	8.7719	269
chr1	31129865	31130155	H1_peak_129	165	.	10.6231	20.035	16.5309	125
chr1	31159720	31160151	H1_peak_130	345	.	14.5826	38.7423	34.5529	255
chr1	31319139	31319386	H1_peak_131	35	.	4.55198	6.1158	3.57593	128
chr1	32264189	32264378	H1_peak_132	62	.	6.37686	9.03172	6.22216	94
chr1	33165849	33166134	H1_peak_133	140	.	8.2121	17.4005	14.0284	146
chr1	33322926	33323103	H1_peak_134	20	.	3.3973	4.33257	2.00794	84
chr1	33390862	33391453	H1_peak_135	377	.	14.7777	42.0281	37.736	297
chr1	33584492	33584702	H1_peak_136	31	.	3.89295	5.60057	3.13088	69
chr1	33726621	33727112	H1_peak_137a	42	.	4.94337	6.88939	4.28066	138
chr1	33726621	33727112	H1_peak_137b	50	.	5.57954	7.73507	5.03886	385
chr1	33727233	33727410	H1_peak_138	35	.	4.55198	6.1158	3.57593	84
chr1	33776771	33776950	H1_peak_139	30	.	3.53282	5.46828	3.01145	75
chr1	33813958	33814882	H1_peak_140a	31	.	4.2185	5.605	3.13088	104
chr1	33813958	33814882	H1_peak_140b	87	.	5.50251	11.7967	8.7719	632
chr1	33871141	33871563	H1_peak_141	91	.	6.46126	12.1886	9.13908	238
chr1	33964778	33964955	H1_peak_142	24	.	4.3059	4.80395	2.42961	80
chr1	34001952	34002250	H1_peak_143	60	.	5.89795	8.79129	6.00769	159
chr1	34068141	34068426	H1_peak_144	20	.	3.3973	4.33257	2.00794	120
chr1	34078297	34078869	H1_peak_145	304	.	13.0384	34.546	30.4857	297
chr1	34133895	34134072	H1_peak_146	46	.	4.86452	7.28121	4.63194	87
chr1	34152166	34152440	H1_peak_147	89	.	7.36359	11.9569	8.92763	154
chr1	34153681	34154065	H1_peak_148	289	.	14.5221	32.9634	28.9545	221
chr1	34160697	34161058	H1_peak_149	72	.	6.31142	10.1383	7.23983	248
chr1	34186534	34186861	H1_peak_150	178	.	8.11051	21.3761	17.8044	197
chr1	34189819	34189996	H1_peak_151	33	.	4.27272	5.86499	3.361	86
chr1	34224585	34224889	H1_peak_152	94	.	7.20782	12.5625	9.49	145
chr1	34246225	34246472	H1_peak_153	128	.	8.98991	16.1428	12.8428	137
chr1	34293239	34293548	H1_peak_154	42	.	4.94337	6.88939	4.28066	99
chr1	34362815	34363057	H1_peak_155	52	.	5.7236	7.9539	5.24166	101
chr1	34369723	34369984	H1_peak_156	132	.	8.137	16.566	13.235	167
chr1	34385495	34385739	H1_peak_157	42	.	5.07033	6.91332	4.28066	99
chr1	34444297	34444590	H1_peak_158	56	.	5.57728	8.39947	5.65857	127
chr1	34491582	34492031	H1_peak_159	57	.	4.8776	8.46667	5.70412	345
chr1	34496707	34496925	H1_peak_160	27	.	3.93054	5.16248	2.73261	147
chr1	34536199	34536548	H1_peak_161	120	.	7.55553	15.2574	12.0067	150
chr1	34722030	34722278	H1_peak_162	105	.	8.01002	13.6629	10.5103	146
chr1	34743366	34743750	H1_peak_163	418	.	17.0973	46.2033	41.8087	207
chr1	34899412	34900425	H1_peak_164a	124	.	7.4658	15.7703	12.4999	358
chr1	34899412	34900425	H1_peak_164b	113	.	6.48735	14.5125	11.3162	473
chr1	35816374	35816927	H1_peak_165a	52	.	5.7236	7.9539	5.24166	95
chr1	35816374	35816927	H1_peak_165b	197	.	11.2965	23.3808	19.7158	397
chr1	35936394	35936686	H1_peak_166	105	.	7.47958	13.6687	10.5103	156
chr1	35983395	35983936	H1_peak_167	183	.	9.52522	21.8929	18.3038	331
chr1	35991889	35992430	H1_peak_168	403	.	14.8225	44.7004	40.3456	374
chr1	35998715	35998933	H1_peak_169	61	.	5.36413	8.9511	6.15978	125
chr1	36035640	36035954	H1_peak_170	73	.	5.8047	10.2513	7.33336	93
chr1	36072379	36072556	H1_peak_171	31	.	4.50822	5.56747	3.10878	137
chr1	36073910	36074384	H1_peak_172	231	.	11.0333	26.9797	23.1789	232
chr1	36121734	36122018	H1_peak_173	140	.	7.14392	17.3804	14.0159	177
chr1	36124789	36125322	H1_peak_174	133	.	8.74323	16.6939	13.3613	258
chr1	36155443	36155620	H1_peak_175	41	.	4.94272	6.71604	4.12805	86
chr1	36188750	36188985	H1_peak_176	24	.	4.02201	4.8556	2.47789	88
chr1	36190607	36190784	H1_peak_177	57	.	5.74989	8.55817	5.79366	86
chr1	36218165	36218410	H1_peak_178	114	.	8.3641	14.64	11.4334	130
chr1	36248835	36249223	H1_peak_179	288	.	12.3703	32.8458	28.8391	167
chr1	36311905	36312254	H1_peak_180	148	.	9.53706	18.2668	14.8666	154
chr1	36320969	36321211	H1_peak_181	82	.	6.8979	11.2237	8.24314	169
chr1	36327503	36327793	H1_peak_182	93	.	7.68339	12.4615	9.39313	126
chr1	36330249	36330553	H1_peak_183a	35	.	4.55198	6.1158	3.57593	81
chr1	36330249	36330553	H1_peak_183b	26	.	3.83501	5.08049	2.65882	210
chr1	36360162	36360356	H1_peak_184	56	.	5.14813	8.41215	5.66143	167
chr1	36360417	36360601	H1_peak_185	64	.	5.36699	9.31879	6.47821	77
chr1	36364549	36364937	H1_peak_186	53	.	5.72494	8.05841	5.33163	258
chr1	36425821	36426192	H1_peak_187	126	.	5.63803	15.9754	12.6913	241
chr1	36528084	36528663	H1_peak_188a	65	.	6.12079	9.39771	6.54714	123
chr1	36528084	36528663	H1_peak_188b	64	.	5.36699	9.31879	6.47821	328
chr1	36553665	36553869	H1_peak_189	82	.	7.03012	11.2878	8.29199	83
chr1	36568785	36568990	H1_peak_190	62	.	6.05023	9.03172	6.22216	86
chr1	36569417	36569704	H1_peak_191	33	.	4.7437	5.91339	3.39657	121
chr1	36580268	36580768	H1_peak_192	165	.	10.6231	20.035	16.5309	296
chr1	36592624	36593521	H1_peak_193a	42	.	5.39697	6.91332	4.28066	232
chr1	36592624	36593521	H1_peak_193b	152	.	9.96981	18.7161	15.2675	580
chr1	36596042	36596528	H1_peak_194	161	.	10.3557	19.5995	16.1175	148
chr1	36603728	36604431	H1_peak_195a	56	.	5.14813	8.41215	5.66143	136
chr1	36603728	36604431	H1_peak_195b	100	.	6.68012	13.1909	10.0745	569
chr1	36613398	36613575	H1_peak_196	34	.	3.48282	5.94584	3.4276	160
chr1	36613636	36613829	H1_peak_197	53	.	4.94379	8.07034	5.3415	84
chr1	36613932	36614734	H1_peak_198a	90	.	6.5237	12.0693	9.03398	114
chr1	36613932	36614734	H1_peak_198b	82	.	6.24241	11.2084	8.23161	347
chr1	36615071	36615455	H1_peak_199	90	.	6.76073	12.0693	9.03398	178
chr1	36637303	36637796	H1_peak_200	97	.	7.22222	12.8204	9.72695	169
chr1	36640930	36641452	H1_peak_201	194	.	9.74408	23.0554	19.408	242
chr1	36646416	36646672	H1_peak_202	65	.	6.12079	9.39771	6.54714	126
chr1	36748044	36748309	H1_peak_203	64	.	5.36699	9.31879	6.47821	147
chr1	36766580	36766990	H1_peak_204	100	.	6.99776	13.1022	10.0019	179
chr1	36917409	36917666	H1_peak_205	104	.	6.15907	13.5895	10.4489	131
chr1	36971450	36971632	H1_peak_206	41	.	4.49157	6.6833	4.10392	98
chr1	36996523	36996900	H1_peak_207	67	.	6.25834	9.60871	6.75014	217
chr1	37288227	37288546	H1_peak_208	91	.	6.46126	12.1886	9.13908	142
chr1	37398811	37398994	H1_peak_209	49	.	4.35352	7.66459	4.97671	152
chr1	37408147	37408577	H1_peak_210	52	.	5.68004	7.99153	5.27596	199
chr1	37441269	37441731	H1_peak_211	116	.	8.66328	14.8905	11.6694	128
chr1	37443258	37443900	H1_peak_212a	232	.	11.7799	27.0262	23.2233	169
chr1	37443258	37443900	H1_peak_212b	52	.	5.7236	7.9539	5.24166	525
chr1	37456367	37456739	H1_peak_213	56	.	4.6818	8.44714	5.68752	231
chr1	37486845	37487025	H1_peak_214	41	.	5.26113	6.71604	4.12805	107
chr1	37569193	37569514	H1_peak_215	48	.	4.92928	7.53305	4.85405	112
chr1	37597879	37598263	H1_peak_216	73	.	5.8047	10.2513	7.33336	295
chr1	37643005	37643256	H1_peak_217	42	.	5.39697	6.91332	4.28066	123
chr1	37744055	37744284	H1_peak_218	25	.	4.09044	4.95824	2.54828	90
chr1	37744488	37744720	H1_peak_219	92	.	7.19114	12.3369	9.27788	107
chr1	37755043	37755444	H1_peak_220	285	.	13.73	32.5501	28.5567	174
chr1	37921675	37922078	H1_peak_221	134	.	8.81127	16.8064	13.4725	97
chr1	37947084	37947501	H1_peak_222	130	.	6.97978	16.4086	13.0812	230
chr1	38053745	38054009	H1_peak_223	30	.	3.53282	5.46828	3.01145	78
chr1	38160708	38161066	H1_peak_224	364	.	12.1593	40.6765	36.4322	153
chr1	38186220	38187050	H1_peak_225a	120	.	7.55553	15.2574	12.0067	397
chr1	38186220	38187050	H1_peak_225b	127	.	7.46328	16.0643	12.7765	688
chr1	38345697	38345920	H1_peak_226	56	.	5.14813	8.41215	5.66143	93
chr1	38364875	38365324	H1_peak_227	72	.	4.08224	10.202	7.29776	275
chr1	38495323	38495752	H1_peak_228	143	.	8.7882	17.7722	14.3854	175
chr1	38499727	38500163	H1_peak_229	343	.	15.5889	38.5398	34.3527	186
chr1	38527762	38528066	H1_peak_230	56	.	4.6818	8.44714	5.68752	170
chr1	38683948	38684151	H1_peak_231	42	.	5.35303	6.84942	4.25399	97
chr1	38814627	38814871	H1_peak_232	136	.	9.40048	17.0263	13.6834	153
chr1	38824069	38824293	H1_peak_233	53	.	5.72494	8.05841	5.33163	172
chr1	39044228	39044881	H1_peak_234	135	.	6.24039	16.9306	13.5908	130
chr1	39064242	39064516	H1_peak_235	72	.	6.31142	10.1383	7.23983	166
chr1	39249572	39249832	H1_peak_236	64	.	5.36699	9.31879	6.47821	120
chr1	39344656	39345033	H1_peak_237	117	.	7.98184	14.9995	11.7723	238
chr1	39474694	39475024	H1_peak_238	42	.	5.39697	6.91332	4.28066	168
chr1	39500688	39500954	H1_peak_239	42	.	4.02524	6.9063	4.28066	108
chr1	39535233	39535520	H1_peak_240	53	.	4.94379	8.07034	5.3415	164
chr1	39612621	39613042	H1_peak_241a	36	.	3.8611	6.17368	3.62856	139
chr1	39612621	39613042	H1_peak_241b	35	.	4.55198	6.1158	3.57593	374
chr1	39634007	39634383	H1_peak_242	33	.	4.27272	5.86499	3.361	138
chr1	39745462	39745792	H1_peak_243	127	.	9.24071	16.0229	12.7382	157
chr1	39770699	39771499	H1_peak_244a	90	.	7.42626	12.0556	9.02496	175
chr1	39770699	39771499	H1_peak_244b	186	.	11.3109	22.2532	18.6439	438
chr1	39777878	39778115	H1_peak_245	41	.	4.94272	6.71604	4.12805	109
chr1	39791277	39791454	H1_peak_246	51	.	5.677	7.88303	5.18073	86
chr1	39792732	39793376	H1_peak_247	110	.	7.11782	14.2141	11.032	161
chr1	39797271	39797462	H1_peak_248	34	.	3.48282	5.94584	3.4276	108
chr1	39803330	39803541	H1_peak_249	79	.	5.33837	10.9285	7.98142	145
chr1	39806592	39806902	H1_peak_250	56	.	5.57728	8.39947	5.65857	191
chr1	39811345	39811647	H1_peak_251	52	.	5.7236	7.9539	5.24166	185
chr1	39818829	39819065	H1_peak_252	50	.	3.77777	7.73977	5.04281	161
chr1	39862100	39862490	H1_peak_253	56	.	4.51766	8.44714	5.68752	174
chr1	39924976	39925214	H1_peak_254	100	.	6.89897	13.1909	10.0745	103
chr1	39957379	39958135	H1_peak_255	87	.	6.71581	11.7652	8.74825	249
chr1	40007380	40007849	H1_peak_256	42	.	4.18938	6.9063	4.28066	271
chr1	40196668	40197116	H1_peak_257	195	.	10.7671	23.2436	19.5902	252
chr1	40228857	40229191	H1_peak_258	48	.	4.92928	7.53305	4.85405	171
chr1	40230611	40230928	H1_peak_259	41	.	4.94272	6.71604	4.12805	210
chr1	40236282	40236650	H1_peak_260	115	.	8.02309	14.7981	11.583	153
chr1	40240362	40240602	H1_peak_261	20	.	4.02921	4.42301	2.08924	82
chr1	40290148	40290497	H1_peak_262	77	.	6.99155	10.7289	7.79793	209
chr1	40323253	40323574	H1_peak_263a	26	.	3.83501	5.08049	2.65882	127
chr1	40323253	40323574	H1_peak_263b	32	.	4.62431	5.73764	3.25608	233
chr1	40415641	40415943	H1_peak_264	56	.	4.51766	8.44714	5.68752	115
chr1	40862159	40862468	H1_peak_265	38	.	4.31329	6.39314	3.84321	164
chr1	40904451	40904690	H1_peak_266	113	.	6.32321	14.5125	11.3162	93
chr1	41115486	41116068	H1_peak_267	186	.	11.3109	22.2532	18.6439	263
chr1	41190806	41191079	H1_peak_268	38	.	4.39046	6.41053	3.85469	171
chr1	41446947	41447483	H1_peak_269	288	.	12.5892	32.8458	28.8391	285
chr1	41612598	41612847	H1_peak_270	103	.	7.77762	13.4761	10.3409	123
chr1	41709476	41709783	H1_peak_271	40	.	3.61413	6.60524	4.03639	178
chr1	41727473	41727707	H1_peak_272	62	.	6.37686	9.03172	6.22216	124
chr1	41762557	41762918	H1_peak_273	124	.	8.76365	15.7724	12.4999	136
chr1	42286631	42286837	H1_peak_274	60	.	6.21637	8.79129	6.00769	96
chr1	42300291	42300650	H1_peak_275	100	.	6.89897	13.1909	10.0745	173
chr1	42689278	42689501	H1_peak_276	50	.	5.57954	7.73507	5.03886	85
chr1	42932115	42932366	H1_peak_277	83	.	6.35467	11.3966	8.39662	124
chr1	43009880	43010166	H1_peak_278	62	.	6.37686	9.03172	6.22216	151
chr1	43076777	43076982	H1_peak_279	80	.	7.1716	11.0041	8.04953	92
chr1	43112018	43112300	H1_peak_280	82	.	7.03012	11.2878	8.29199	173
chr1	43149300	43149479	H1_peak_281	31	.	3.89295	5.60057	3.13088	103
chr1	43155359	43155641	H1_peak_282	161	.	8.86866	19.6141	16.124	125
chr1	43211829	43212219	H1_peak_283	65	.	5.84904	9.39771	6.54714	113
chr1	43220512	43221112	H1_peak_284	208	.	10.3649	24.5601	20.8539	372
chr1	43253544	43253792	H1_peak_285	99	.	6.46879	13.0597	9.96163	158
chr1	43260219	43260548	H1_peak_286	183	.	9.52522	21.8929	18.3038	169
chr1	43296664	43296966	H1_peak_287	195	.	10.5139	23.2436	19.5902	174
chr1	43298971	43299153	H1_peak_288	30	.	3.69696	5.46828	3.01145	73
chr1	43304408	43304979	H1_peak_289	1061	.	32.796	111.945	106.141	241
chr1	43316807	43317038	H1_peak_290	95	.	5.98147	12.6578	9.58278	113
chr1	43394213	43394602	H1_peak_291	72	.	6.70349	10.1439	7.23983	138
chr1	43417625	43417840	H1_peak_292	20	.	3.3973	4.33257	2.00794	93
chr1	43418260	43418452	H1_peak_293	48	.	4.71042	7.53305	4.85405	78
chr1	43483489	43483749	H1_peak_294	71	.	4.99884	10.0578	7.18269	127
chr1	43501988	43502705	H1_peak_295	69	.	4.3249	9.79599	6.92904	183
chr1	43503013	43503288	H1_peak_296	24	.	3.91641	4.77379	2.4144	161
chr1	43592481	43592797	H1_peak_297	57	.	4.8776	8.46667	5.70412	162
chr1	43751664	43751918	H1_peak_298	90	.	6.07099	12.097	9.0591	153
chr1	43755231	43755864	H1_peak_299	457	.	18.4879	50.2198	45.7282	301
chr1	43990545	43990785	H1_peak_300	39	.	3.44948	6.46191	3.90338	81
chr1	43990964	43991254	H1_peak_301	27	.	4.18375	5.16248	2.73261	197
chr1	44159228	44159562	H1_peak_302a	42	.	4.94337	6.88939	4.28066	76
chr1	44159228	44159562	H1_peak_302b	24	.	3.91641	4.77379	2.4144	226
chr1	44175823	44176005	H1_peak_303	38	.	4.62749	6.41053	3.85469	106
chr1	44176164	44176417	H1_peak_304	31	.	4.10312	5.60057	3.13088	151
chr1	44204749	44204995	H1_peak_305	76	.	6.57116	10.5532	7.62552	122
chr1	44448798	44448976	H1_peak_306	28	.	3.22019	5.31046	2.86554	173
chr1	44648657	44649024	H1_peak_307	119	.	5.97776	15.1622	11.9289	172
chr1	45077389	45077676	H1_peak_308	80	.	4.92726	11.0053	8.04953	164
chr1	45250228	45250405	H1_peak_309	33	.	4.7437	5.91339	3.39657	90
chr1	45347627	45347863	H1_peak_310	82	.	6.24241	11.2084	8.23161	155
chr1	45370955	45371133	H1_peak_311	51	.	5.30587	7.86084	5.15903	77
chr1	45628355	45628610	H1_peak_312	165	.	10.6231	20.035	16.5309	129
chr1	45851852	45852529	H1_peak_313a	44	.	3.55891	7.09102	4.45153	290
chr1	45851852	45852529	H1_peak_313b	38	.	4.31329	6.39314	3.84321	535
chr1	45961950	45962431	H1_peak_314	126	.	5.63803	15.9754	12.6913	158
chr1	45982776	45982959	H1_peak_315	40	.	5.21636	6.65119	4.08104	88
chr1	46123828	46124016	H1_peak_316	48	.	4.71042	7.53305	4.85405	92
chr1	46944852	46945285	H1_peak_317	65	.	6.12079	9.39771	6.54714	145
chr1	47076269	47076532	H1_peak_318	92	.	7.19114	12.3369	9.27788	140
chr1	47224535	47224851	H1_peak_319	126	.	9.1607	15.8965	12.6195	155
chr1	47545492	47545772	H1_peak_320	148	.	9.71889	18.3024	14.8979	162
chr1	47661463	47661640	H1_peak_321	52	.	5.7236	7.9539	5.24166	146
chr1	50753766	50754157	H1_peak_322	137	.	8.83836	17.1222	13.7675	195
chr1	51193726	51193955	H1_peak_323	71	.	6.55286	10.0592	7.18311	109
chr1	51206269	51206995	H1_peak_324a	288	.	12.5892	32.8458	28.8391	224
chr1	51206269	51206995	H1_peak_324b	34	.	4.44653	5.9543	3.43547	624
chr1	51208930	51209130	H1_peak_325	108	.	6.66769	14.0424	10.873	102
chr1	51321843	51322268	H1_peak_326	161	.	6.89695	19.6848	16.1926	197
chr1	51322393	51323252	H1_peak_327a	87	.	5.66665	11.7967	8.7719	152
chr1	51322393	51323252	H1_peak_327b	153	.	6.63432	18.7537	15.302	628
chr1	51324027	51324342	H1_peak_328	77	.	6.4626	10.7345	7.79793	196
chr1	51345681	51346111	H1_peak_329	144	.	6.50301	17.8356	14.4473	142
chr1	51390928	51391120	H1_peak_330	47	.	5.30552	7.4329	4.77287	87
chr1	51534924	51535367	H1_peak_331	104	.	6.14525	13.562	10.4254	308
chr1	51535482	51535764	H1_peak_332	61	.	5.36413	8.9511	6.15978	84
chr1	51543090	51543390	H1_peak_333	50	.	5.57954	7.73507	5.03886	149
chr1	51565930	51566356	H1_peak_334	324	.	16.4055	36.524	32.4046	237
chr1	51588308	51588510	H1_peak_335	67	.	4.94432	9.63402	6.77472	102
chr1	51650812	51651024	H1_peak_336	92	.	7.48438	12.3369	9.27788	99
chr1	51746756	51746976	H1_peak_337	102	.	7.02304	13.4023	10.2755	128
chr1	51754181	51754539	H1_peak_338	84	.	6.66431	11.481	8.4732	203
chr1	51822021	51822243	H1_peak_339	48	.	4.92928	7.53305	4.85405	100
chr1	51837278	51837608	H1_peak_340	42	.	5.39697	6.91332	4.28066	97
chr1	51950435	51950671	H1_peak_341	32	.	4.58495	5.67988	3.20339	141
chr1	51968319	51968543	H1_peak_342	28	.	4.32716	5.30315	2.86097	85
chr1	51970205	51970407	H1_peak_343	62	.	5.97098	9.00948	6.21686	97
chr1	51972162	51972964	H1_peak_344a	44	.	5.13846	7.06856	4.4295	73
chr1	51972162	51972964	H1_peak_344b	37	.	5.00344	6.34367	3.79595	516
chr1	51991376	51991698	H1_peak_345	100	.	6.68012	13.1909	10.0745	186
chr1	52053571	52054279	H1_peak_346a	130	.	7.46102	16.371	13.0507	265
chr1	52053571	52054279	H1_peak_346b	60	.	3.80085	8.87152	6.08515	538
chr1	52170397	52170902	H1_peak_347	244	.	10.6456	28.3178	24.467	362
chr1	52176024	52176485	H1_peak_348	122	.	7.46862	15.492	12.2318	181
chr1	52207532	52207791	H1_peak_349	137	.	8.83836	17.1222	13.7675	112
chr1	52209275	52209595	H1_peak_350	152	.	9.96981	18.7161	15.2675	161
chr1	52223562	52223747	H1_peak_351	53	.	5.77056	8.12635	5.39678	103
chr1	52232825	52233007	H1_peak_352	41	.	4.49157	6.6833	4.10392	114
chr1	52289426	52289638	H1_peak_353	20	.	3.61615	4.33257	2.00794	83
chr1	52289924	52290527	H1_peak_354a	64	.	6.07628	9.32931	6.48825	195
chr1	52289924	52290527	H1_peak_354b	97	.	6.96901	12.8204	9.72695	464
chr1	52307787	52308046	H1_peak_355	130	.	7.99324	16.3197	13.0051	163
chr1	52411092	52411498	H1_peak_356	172	.	9.08752	20.7457	17.2091	162
chr1	52478951	52479454	H1_peak_357	96	.	5.99493	12.6839	9.60203	228
chr1	52513413	52513623	H1_peak_358	90	.	7.02455	12.0669	9.03398	113
chr1	52556685	52556866	H1_peak_359	30	.	3.53282	5.46828	3.01145	83
chr1	52557243	52557522	H1_peak_360	49	.	5.01793	7.67506	4.98355	168
chr1	52635265	52635620	H1_peak_361	112	.	6.30902	14.4837	11.2939	178
chr1	52654703	52654882	H1_peak_362	41	.	4.49157	6.6833	4.10392	153
chr1	52687246	52687815	H1_peak_363a	73	.	5.8047	10.2513	7.33336	177
chr1	52687246	52687815	H1_peak_363b	90	.	6.5237	12.0693	9.03398	399
chr1	52733252	52733914	H1_peak_364a	45	.	4.4406	7.2089	4.56716	74
chr1	52733252	52733914	H1_peak_364b	457	.	16.9663	50.2828	45.7844	371
chr1	52854845	52855034	H1_peak_365	52	.	5.7236	7.9539	5.24166	83
chr1	52856614	52856858	H1_peak_366	32	.	4.58495	5.67988	3.20339	130
chr1	52874470	52874714	H1_peak_367	65	.	5.84904	9.39771	6.54714	122
chr1	52901643	52902080	H1_peak_368	97	.	7.22222	12.8204	9.72695	171
chr1	53162183	53162360	H1_peak_369	62	.	6.01818	9.08247	6.26841	117
chr1	53167590	53167779	H1_peak_370	56	.	5.57728	8.39947	5.65857	100
chr1	53353725	53353923	H1_peak_371	33	.	4.05386	5.86499	3.361	90
chr1	53354041	53354292	H1_peak_372	34	.	4.43695	6.00751	3.48088	93
chr1	53409665	53409859	H1_peak_373	26	.	3.83501	5.08049	2.65882	87
chr1	53450984	53451190	H1_peak_374	23	.	3.94674	4.74986	2.39657	70
chr1	53496116	53496497	H1_peak_375	42	.	5.39697	6.91332	4.28066	254
chr1	53636749	53636954	H1_peak_376	62	.	6.05023	9.03172	6.22216	92
chr1	53696836	53697085	H1_peak_377	33	.	4.7437	5.91339	3.39657	72
chr1	53785494	53785713	H1_peak_378	39	.	5.08648	6.46346	3.90408	71
chr1	53841733	53842341	H1_peak_379a	42	.	4.4798	6.80142	4.20928	288
chr1	53841733	53842341	H1_peak_379b	64	.	5.58584	9.31879	6.47821	474
chr1	54034657	54034935	H1_peak_380	124	.	9.08207	15.7724	12.4999	130
chr1	54035383	54035654	H1_peak_381	64	.	5.36699	9.31879	6.47821	164
chr1	54062819	54063205	H1_peak_382	161	.	8.86866	19.6141	16.124	148
chr1	54103841	54104117	H1_peak_383	72	.	6.60466	10.1383	7.23983	122
chr1	54233499	54233774	H1_peak_384	68	.	6.42448	9.71089	6.85031	154
chr1	54495646	54495998	H1_peak_385	128	.	8.23505	16.1211	12.8309	175
chr1	54722920	54723137	H1_peak_386	65	.	6.12079	9.39771	6.54714	121
chr1	54747482	54747787	H1_peak_387	102	.	6.80025	13.4023	10.2755	160
chr1	54804711	54804932	H1_peak_388	82	.	6.8979	11.2237	8.24314	102
chr1	54806861	54807313	H1_peak_389	235	.	12.7627	27.3973	23.5816	175
chr1	54883349	54883676	H1_peak_390	56	.	4.51766	8.44714	5.68752	215
chr1	54918364	54918581	H1_peak_391	75	.	6.39255	10.4255	7.50217	125
chr1	54955779	54956029	H1_peak_392	77	.	6.4626	10.7345	7.79793	115
chr1	54982915	54983446	H1_peak_393a	50	.	5.57954	7.73507	5.03886	113
chr1	54982915	54983446	H1_peak_393b	72	.	6.70349	10.1439	7.23983	428
chr1	55084011	55084462	H1_peak_394	135	.	6.24039	16.9306	13.5908	315
chr1	55109193	55109568	H1_peak_395a	87	.	7.24137	11.7644	8.74825	135
chr1	55109193	55109568	H1_peak_395b	26	.	3.83501	5.08049	2.65882	327
chr1	55109713	55110217	H1_peak_396a	48	.	4.71042	7.53305	4.85405	136
chr1	55109713	55110217	H1_peak_396b	49	.	4.35352	7.66459	4.97671	353
chr1	55144390	55145540	H1_peak_397a	140	.	9.46837	17.395	14.0284	173
chr1	55144390	55145540	H1_peak_397b	388	.	17.4545	43.2042	38.886	465
chr1	55144390	55145540	H1_peak_397c	82	.	6.02355	11.2084	8.23161	875
chr1	55187816	55188519	H1_peak_398	444	.	20.2264	48.9034	44.4422	206
chr1	55250251	55250453	H1_peak_399	69	.	6.47916	9.79559	6.92904	120
chr1	55258797	55259035	H1_peak_400	60	.	5.83371	8.7971	6.01328	113
chr1	55293828	55294075	H1_peak_401	49	.	4.35352	7.66459	4.97671	100
chr1	55502546	55502898	H1_peak_402	91	.	6.46126	12.1886	9.13908	162
chr1	55945741	55945921	H1_peak_403	47	.	5.30552	7.4329	4.77287	86
chr1	56146370	56146625	H1_peak_404	41	.	5.26113	6.71604	4.12805	137
chr1	56276643	56276873	H1_peak_405	62	.	6.01818	9.08247	6.26841	131
chr1	56914092	56914459	H1_peak_406	172	.	9.30637	20.7457	17.2091	153
chr1	57029939	57030137	H1_peak_407	64	.	5.58584	9.31879	6.47821	110
chr1	57266208	57266394	H1_peak_408	84	.	6.66431	11.481	8.4732	92
chr1	57309280	57309533	H1_peak_409	113	.	8.44524	14.5419	11.342	144
chr1	57390281	57390842	H1_peak_410	168	.	7.80048	20.3845	16.866	227
chr1	57434389	57434686	H1_peak_411	53	.	4.47377	8.05271	5.33163	112
chr1	57463340	57463621	H1_peak_412	169	.	10.2546	20.5203	17	131
chr1	57493855	57494373	H1_peak_413	152	.	10.2964	18.7161	15.2675	290
chr1	57700394	57700580	H1_peak_414	38	.	4.39046	6.41053	3.85469	103
chr1	57792609	57792977	H1_peak_415	96	.	6.41496	12.7194	9.63303	193
chr1	57831821	57832286	H1_peak_416a	48	.	5.38442	7.55077	4.87131	89
chr1	57831821	57832286	H1_peak_416b	65	.	5.84904	9.39771	6.54714	357
chr1	57881918	57882136	H1_peak_417	41	.	4.49157	6.6833	4.10392	125
chr1	57947071	57947375	H1_peak_418	42	.	5.39697	6.91332	4.28066	184
chr1	58026873	58027078	H1_peak_419	39	.	4.03038	6.48155	3.9219	92
chr1	58087328	58087706	H1_peak_420	91	.	6.46126	12.1886	9.13908	233
chr1	58398445	58398723	H1_peak_421	93	.	7.68339	12.4615	9.39313	125
chr1	58449380	58449978	H1_peak_422a	130	.	7.99324	16.3197	13.0051	206
chr1	58449380	58449978	H1_peak_422b	99	.	6.46879	13.0597	9.96163	478
chr1	58480351	58480857	H1_peak_423	49	.	4.79514	7.67506	4.98355	289
chr1	58502098	58502289	H1_peak_424	50	.	5.57954	7.73507	5.03886	129
chr1	58502415	58502617	H1_peak_425	60	.	5.89795	8.79129	6.00769	112
chr1	58643125	58643549	H1_peak_426	113	.	6.48735	14.5125	11.3162	194
chr1	58768263	58768503	H1_peak_427	48	.	4.92928	7.53305	4.85405	144
chr1	58768562	58768744	H1_peak_428	38	.	5.04462	6.40305	3.85215	84
chr1	58769192	58769399	H1_peak_429	20	.	3.61615	4.33257	2.00794	79
chr1	58769942	58770325	H1_peak_430	34	.	4.73298	5.9543	3.43547	119
chr1	58783907	58784165	H1_peak_431	48	.	4.71042	7.53305	4.85405	135
chr1	59006521	59006813	H1_peak_432	60	.	5.78192	8.87522	6.08835	178
chr1	59007895	59008088	H1_peak_433	36	.	3.8611	6.17368	3.62856	91
chr1	59008170	59008416	H1_peak_434	100	.	6.68012	13.1909	10.0745	122
chr1	59029804	59030402	H1_peak_435a	72	.	6.31142	10.1383	7.23983	232
chr1	59029804	59030402	H1_peak_435b	125	.	8.65734	15.8271	12.5511	481
chr1	59176687	59176867	H1_peak_436	42	.	4.28091	6.80142	4.20928	85
chr1	59421540	59421741	H1_peak_437	49	.	4.35352	7.66459	4.97671	84
chr1	59538834	59539035	H1_peak_438	53	.	4.62937	8.02343	5.3059	113
chr1	59727250	59727928	H1_peak_439	103	.	7.77762	13.4761	10.3409	395
chr1	59741676	59742012	H1_peak_440	96	.	5.83079	12.6839	9.60203	189
chr1	59820044	59820489	H1_peak_441	71	.	6.12338	9.99736	7.12295	288
chr1	59820594	59820879	H1_peak_442	62	.	5.64235	9.06474	6.25486	165
chr1	60155139	60155338	H1_peak_443	42	.	4.02524	6.9063	4.28066	100
chr1	60226405	60226695	H1_peak_444	41	.	4.94272	6.71604	4.12805	131
chr1	60236984	60238024	H1_peak_445a	73	.	5.4743	10.2355	7.32575	194
chr1	60236984	60238024	H1_peak_445b	105	.	7.75133	13.6687	10.5103	509
chr1	60400394	60400618	H1_peak_446	48	.	4.71042	7.53305	4.85405	110
chr1	60402544	60402927	H1_peak_447	276	.	12.1515	31.578	27.6117	144
chr1	60466017	60466837	H1_peak_448	212	.	11.8156	24.9767	21.2544	314
chr1	60623521	60624071	H1_peak_449	188	.	10.0344	22.4171	18.8031	238
chr1	60665791	60666250	H1_peak_450	342	.	14.1523	38.4854	34.2989	276
chr1	60667522	60667867	H1_peak_451	73	.	4.79595	10.2238	7.31657	164
chr1	60707083	60707361	H1_peak_452	52	.	4.00807	7.99138	5.27596	88
chr1	60709585	60709847	H1_peak_453	54	.	5.10154	8.18342	5.44903	163
chr1	60712102	60712438	H1_peak_454	96	.	6.41496	12.7194	9.63303	171
chr1	60772829	60773043	H1_peak_455	41	.	4.98552	6.78211	4.19271	172
chr1	60791926	60792425	H1_peak_456a	184	.	11.0033	22.0751	18.4757	107
chr1	60791926	60792425	H1_peak_456b	27	.	4.18375	5.16248	2.73261	353
chr1	60872636	60873224	H1_peak_457	390	.	14.4247	43.3806	39.0546	309
chr1	60882675	60882886	H1_peak_458	48	.	4.92928	7.53305	4.85405	111
chr1	60916046	60916261	H1_peak_459	42	.	4.4798	6.80142	4.20928	123
chr1	60917379	60917652	H1_peak_460	27	.	3.90398	5.188	2.75612	104
chr1	60917703	60917972	H1_peak_461	38	.	4.39046	6.41053	3.85469	151
chr1	60919887	60920155	H1_peak_462	38	.	4.62749	6.41053	3.85469	131
chr1	60993056	60993237	H1_peak_463	30	.	3.69696	5.46828	3.01145	142
chr1	61002692	61003256	H1_peak_464	114	.	8.3641	14.64	11.4334	322
chr1	61017343	61017689	H1_peak_465	117	.	7.98184	14.9995	11.7723	233
chr1	61055506	61055824	H1_peak_466	69	.	5.57429	9.85775	6.98843	135
chr1	61074117	61074386	H1_peak_467	81	.	6.28668	11.0595	8.10126	139
chr1	61196060	61196278	H1_peak_468	87	.	6.71581	11.7652	8.74825	110
chr1	61260030	61260295	H1_peak_469	58	.	6.11145	8.63451	5.8671	109
chr1	61314601	61314789	H1_peak_470	24	.	3.36868	4.79185	2.42809	74
chr1	61430641	61431215	H1_peak_471	200	.	11.2599	23.679	20.0029	190
chr1	61576803	61577073	H1_peak_472	80	.	6.85319	11.0041	8.04953	133
chr1	61895682	61896071	H1_peak_473	82	.	6.73859	11.1708	8.20989	111
chr1	61908522	61908787	H1_peak_474	82	.	6.02355	11.2084	8.23161	143
chr1	62480573	62480751	H1_peak_475	72	.	6.31142	10.1383	7.23983	100
chr1	62625688	62626298	H1_peak_476a	36	.	4.52971	6.14856	3.60859	99
chr1	62625688	62626298	H1_peak_476b	63	.	5.68251	9.12957	6.31263	479
chr1	62678032	62678336	H1_peak_477	109	.	7.23478	14.1573	10.9827	156
chr1	62681858	62682189	H1_peak_478	26	.	3.83501	5.08049	2.65882	211
chr1	62711419	62712021	H1_peak_479	178	.	10.9497	21.3739	17.8026	325
chr1	62743517	62743827	H1_peak_480	100	.	6.68012	13.1909	10.0745	165
chr1	62747685	62747971	H1_peak_481	42	.	4.18938	6.9063	4.28066	126
chr1	62749788	62750152	H1_peak_482	94	.	7.60461	12.5239	9.4546	155
chr1	62753363	62753764	H1_peak_483a	31	.	4.54626	5.62317	3.14851	107
chr1	62753363	62753764	H1_peak_483b	24	.	3.98749	4.80395	2.42961	268
chr1	62821504	62821732	H1_peak_484	32	.	4.58495	5.67988	3.20339	98
chr1	62826846	62827024	H1_peak_485	49	.	5.01793	7.67506	4.98355	84
chr1	62842896	62843142	H1_peak_486	27	.	4.18375	5.16248	2.73261	148
chr1	62874661	62875078	H1_peak_487	173	.	10.9925	20.9168	17.3611	153
chr1	62906520	62907243	H1_peak_488a	342	.	13.9296	38.4854	34.2989	144
chr1	62906520	62907243	H1_peak_488b	130	.	7.99324	16.3197	13.0051	499
chr1	62907413	62907816	H1_peak_489	160	.	9.92538	19.5267	16.0469	158
chr1	63039154	63039711	H1_peak_490	233	.	8.9573	27.1897	23.3779	247
chr1	63160696	63160974	H1_peak_491	51	.	5.23229	7.86131	5.15941	159
chr1	63227689	63227889	H1_peak_492	64	.	4.84595	9.25272	6.43067	99
chr1	63242728	63243047	H1_peak_493	47	.	5.34993	7.38765	4.73546	205
chr1	63250945	63251289	H1_peak_494	135	.	8.88038	16.9205	13.5831	167
chr1	63272440	63272865	H1_peak_495	159	.	7.63634	19.3689	15.9025	190
chr1	63429690	63429926	H1_peak_496	47	.	5.03377	7.4329	4.77287	93
chr1	63752547	63752850	H1_peak_497	27	.	4.25874	5.20352	2.76635	202
chr1	63777001	63777329	H1_peak_498	71	.	4.99884	10.0578	7.18269	182
chr1	63809906	63810217	H1_peak_499	53	.	5.72494	8.05841	5.33163	187
chr1	63984013	63984286	H1_peak_500	120	.	7.33668	15.2574	12.0067	158
chr1	63998439	63998616	H1_peak_501	42	.	5.07033	6.91332	4.28066	128
chr1	64023512	64023689	H1_peak_502	60	.	6.21637	8.79129	6.00769	114
chr1	64065311	64065648	H1_peak_503	56	.	4.76446	8.42638	5.67515	209
chr1	64086610	64086962	H1_peak_504	96	.	4.87204	12.7692	9.68184	173
chr1	64087487	64088146	H1_peak_505a	109	.	7.23478	14.1573	10.9827	149
chr1	64087487	64088146	H1_peak_505b	220	.	11.8277	25.8476	22.0835	419
chr1	64134847	64135094	H1_peak_506	41	.	5.26113	6.71604	4.12805	184
chr1	64166449	64166728	H1_peak_507	20	.	3.3973	4.33257	2.00794	68
chr1	64167576	64169131	H1_peak_508a	122	.	8.05869	15.555	12.2937	268
chr1	64167576	64169131	H1_peak_508b	150	.	8.43095	18.4988	15.0632	733
chr1	64167576	64169131	H1_peak_508c	102	.	7.02304	13.4023	10.2755	956
chr1	64167576	64169131	H1_peak_508d	102	.	6.80025	13.4023	10.2755	1375
chr1	64236126	64236303	H1_peak_509	33	.	4.05386	5.86499	3.361	86
chr1	64249760	64250002	H1_peak_510	91	.	6.46126	12.1886	9.13908	155
chr1	64272560	64273156	H1_peak_511	272	.	10.4267	31.2332	27.2804	225
chr1	64349582	64349851	H1_peak_512	77	.	6.4626	10.7345	7.79793	140
chr1	64352192	64352484	H1_peak_513	80	.	5.483	10.9996	8.04953	145
chr1	64363763	64364086	H1_peak_514	53	.	5.72494	8.05841	5.33163	193
chr1	64569357	64569572	H1_peak_515	20	.	3.9655	4.33576	2.00794	94
chr1	64663435	64664030	H1_peak_516a	53	.	5.72494	8.05841	5.33163	180
chr1	64663435	64664030	H1_peak_516b	63	.	6.06614	9.15661	6.33943	459
chr1	64664089	64664463	H1_peak_517	81	.	6.28668	11.0595	8.10126	281
chr1	64679753	64679957	H1_peak_518	33	.	4.05386	5.86499	3.361	109
chr1	64705556	64705869	H1_peak_519	59	.	5.70298	8.75283	5.9765	118
chr1	64762141	64762417	H1_peak_520	51	.	5.19657	7.80531	5.10446	141
chr1	64784087	64784477	H1_peak_521	73	.	5.8047	10.2513	7.33336	142
chr1	64837982	64838772	H1_peak_522a	263	.	11.7138	30.322	26.3981	154
chr1	64837982	64838772	H1_peak_522b	34	.	4.43695	6.00751	3.48088	599
chr1	64855691	64856032	H1_peak_523	93	.	7.62084	12.3627	9.30336	187
chr1	64862652	64862913	H1_peak_524	87	.	5.50251	11.7967	8.7719	132
chr1	64983360	64983610	H1_peak_525	105	.	8.01002	13.6629	10.5103	112
chr1	64992653	64993022	H1_peak_526	91	.	6.46126	12.1886	9.13908	175
chr1	65003265	65003471	H1_peak_527	46	.	3.87676	7.28745	4.63697	114
chr1	65032696	65032946	H1_peak_528	104	.	7.83959	13.5751	10.4383	116
chr1	65070634	65070854	H1_peak_529	105	.	7.47958	13.6687	10.5103	102
chr1	65225549	65225997	H1_peak_530	111	.	5.71513	14.2995	11.1158	290
chr1	65226511	65226697	H1_peak_531	34	.	3.48282	5.94584	3.4276	122
chr1	65232845	65233272	H1_peak_532	172	.	9.08752	20.7457	17.2091	188
chr1	65893682	65893996	H1_peak_533	151	.	8.89397	18.5783	15.1396	177
chr1	66221618	66221844	H1_peak_534	64	.	5.58584	9.31879	6.47821	130
chr1	66514724	66514911	H1_peak_535	25	.	4.41707	4.95824	2.54828	84
chr1	66747238	66747621	H1_peak_536	48	.	4.92928	7.53305	4.85405	108
chr1	66863046	66863223	H1_peak_537	21	.	3.48531	4.52868	2.18784	85
chr1	66863329	66864407	H1_peak_538a	100	.	6.68012	13.1909	10.0745	177
chr1	66863329	66864407	H1_peak_538b	30	.	3.53282	5.46828	3.01145	427
chr1	66863329	66864407	H1_peak_538c	130	.	7.94586	16.3294	13.0109	752
chr1	66886372	66886549	H1_peak_539	62	.	6.05023	9.03172	6.22216	82
chr1	66909371	66909608	H1_peak_540	68	.	5.95619	9.72985	6.86464	101
chr1	66909697	66909953	H1_peak_541	71	.	6.04965	10.0743	7.19219	109
chr1	66986617	66986799	H1_peak_542	59	.	5.78935	8.7284	5.95821	90
chr1	68548182	68548431	H1_peak_543	132	.	7.91421	16.566	13.235	99
chr1	68550422	68550782	H1_peak_544	100	.	6.89897	13.1909	10.0745	235
chr1	68808619	68808799	H1_peak_545	65	.	5.84904	9.39771	6.54714	106
chr1	68826658	68826933	H1_peak_546	96	.	6.41496	12.7194	9.63303	150
chr1	68827341	68827518	H1_peak_547	53	.	4.54439	8.02183	5.3059	85
chr1	68834418	68834595	H1_peak_548	48	.	4.71042	7.53305	4.85405	83
chr1	69003872	69004200	H1_peak_549	25	.	3.49672	4.93707	2.54828	197
chr1	69020308	69020735	H1_peak_550	102	.	7.80842	13.3359	10.2124	239
chr1	69041978	69042369	H1_peak_551	205	.	10.1818	24.2325	20.543	206
chr1	69071448	69072045	H1_peak_552	120	.	7.33668	15.2574	12.0067	317
chr1	69152237	69152486	H1_peak_553	50	.	5.16134	7.75	5.05296	105
chr1	69152561	69153204	H1_peak_554a	50	.	3.77777	7.73977	5.04281	188
chr1	69152561	69153204	H1_peak_554b	24	.	3.68278	4.84175	2.46509	458
chr1	69706394	69706752	H1_peak_555	87	.	6.71581	11.7652	8.74825	201
chr1	69733667	69734266	H1_peak_556a	56	.	4.6818	8.44714	5.68752	250
chr1	69733667	69734266	H1_peak_556b	73	.	6.30024	10.279	7.36076	488
chr1	70900097	70900402	H1_peak_557	64	.	5.36699	9.31879	6.47821	129
chr1	71098891	71099160	H1_peak_558	64	.	5.36699	9.31879	6.47821	135
chr1	71102658	71103113	H1_peak_559	326	.	16.5476	36.7574	32.6307	264
chr1	71146442	71146628	H1_peak_560	30	.	3.69696	5.46828	3.01145	155
chr1	71323578	71323851	H1_peak_561	179	.	11.1508	21.4905	17.9127	128
chr1	71353940	71354283	H1_peak_562	142	.	8.35979	17.6584	14.274	188
chr1	71358785	71358962	H1_peak_563	26	.	3.83501	5.08049	2.65882	54
chr1	71730483	71730676	H1_peak_564	82	.	6.02355	11.2084	8.23161	89
chr1	71813737	71813949	H1_peak_565	42	.	5.39697	6.91332	4.28066	104
chr1	71870431	71870621	H1_peak_566	36	.	4.92306	6.22786	3.68195	166
chr1	71891599	71891964	H1_peak_567	100	.	7.98967	13.1225	10.0214	112
chr1	71911405	71911704	H1_peak_568	42	.	5.39697	6.91332	4.28066	152
chr1	71940276	71940475	H1_peak_569	64	.	5.2754	9.33887	6.49652	119
chr1	71944067	71944358	H1_peak_570	33	.	4.27272	5.86499	3.361	186
chr1	72053095	72053556	H1_peak_571	62	.	6.05023	9.03172	6.22216	247
chr1	72055994	72056428	H1_peak_572	80	.	7.1716	11.0041	8.04953	330
chr1	72150644	72150840	H1_peak_573	62	.	6.05023	9.03172	6.22216	88
chr1	72258813	72258990	H1_peak_574	34	.	4.43695	6.00751	3.48088	91
chr1	72272386	72272579	H1_peak_575	27	.	4.25874	5.20352	2.76635	156
chr1	72272909	72273110	H1_peak_576	68	.	5.95619	9.72985	6.86464	129
chr1	72282975	72283326	H1_peak_577	72	.	6.70349	10.1439	7.23983	191
chr1	72290301	72290830	H1_peak_578	195	.	10.7671	23.2436	19.5902	355
chr1	72290937	72291315	H1_peak_579	56	.	5.57728	8.39947	5.65857	159
chr1	72301296	72301930	H1_peak_580a	109	.	7.23478	14.1573	10.9827	149
chr1	72301296	72301930	H1_peak_580b	84	.	6.66431	11.481	8.4732	473
chr1	72353395	72354118	H1_peak_581	48	.	4.92928	7.53305	4.85405	471
chr1	72528118	72528443	H1_peak_582	52	.	5.7236	7.9539	5.24166	160
chr1	72640092	72640357	H1_peak_583	152	.	10.2964	18.7161	15.2675	119
chr1	72646076	72646379	H1_peak_584	79	.	5.33837	10.9285	7.98142	224
chr1	72757606	72757802	H1_peak_585	51	.	5.19657	7.80531	5.10446	99
chr1	72921513	72921781	H1_peak_586	71	.	5.01009	10.0802	7.19219	81
chr1	72955901	72956301	H1_peak_587a	62	.	6.37686	9.03172	6.22216	103
chr1	72955901	72956301	H1_peak_587b	62	.	6.05023	9.03172	6.22216	269
chr1	72983801	72984011	H1_peak_588	61	.	6.32495	8.95387	6.16186	92
chr1	72988997	72989248	H1_peak_589	59	.	5.44978	8.75283	5.9765	155
chr1	72990796	72990973	H1_peak_590	27	.	4.18375	5.16248	2.73261	87
chr1	72991343	72992036	H1_peak_591a	81	.	5.87209	11.1553	8.19463	219
chr1	72991343	72992036	H1_peak_591b	132	.	8.137	16.566	13.235	484
chr1	73006867	73007060	H1_peak_592	56	.	5.14813	8.41215	5.66143	96
chr1	73010124	73010555	H1_peak_593a	208	.	11.5559	24.5507	20.8457	111
chr1	73010124	73010555	H1_peak_593b	26	.	3.83501	5.08049	2.65882	404
chr1	73015835	73016458	H1_peak_594	331	.	15.6951	37.2796	33.1289	344
chr1	73085095	73085391	H1_peak_595	72	.	6.60466	10.1383	7.23983	145
chr1	73090238	73090735	H1_peak_596	208	.	8.94947	24.5802	20.8681	243
chr1	73235362	73235675	H1_peak_597	150	.	8.43095	18.4988	15.0632	152
chr1	73237522	73237737	H1_peak_598	62	.	6.05023	9.03172	6.22216	112
chr1	73246660	73246985	H1_peak_599	398	.	18.6344	44.175	39.8352	164
chr1	73302606	73302807	H1_peak_600	62	.	4.10605	9.09299	6.27859	150
chr1	73306176	73306399	H1_peak_601	85	.	6.71349	11.5612	8.55126	115
chr1	73352524	73352762	H1_peak_602	62	.	6.05023	9.03172	6.22216	112
chr1	73408558	73409097	H1_peak_603	231	.	11.5013	26.9719	23.1722	315
chr1	73410092	73410687	H1_peak_604	161	.	8.86866	19.6141	16.124	366
chr1	73412337	73412781	H1_peak_605	312	.	14.817	35.3246	31.2438	210
chr1	73417450	73417702	H1_peak_606	82	.	6.02355	11.2084	8.23161	128
chr1	73445843	73446124	H1_peak_607	118	.	8.63722	15.0709	11.8405	136
chr1	73718820	73719191	H1_peak_608	107	.	8.03159	13.8816	10.7185	226
chr1	73731692	73731878	H1_peak_609	60	.	5.89795	8.79129	6.00769	98
chr1	73749181	73749362	H1_peak_610	47	.	5.03377	7.4329	4.77287	85
chr1	73778153	73778394	H1_peak_611	100	.	6.68012	13.1909	10.0745	123
chr1	73909280	73909605	H1_peak_612	170	.	8.4049	20.5565	17.0349	147
chr1	73961738	73962170	H1_peak_613	91	.	6.46126	12.1886	9.13908	219
chr1	73966405	73967025	H1_peak_614	657	.	21.5622	70.6925	65.7326	286
chr1	73969733	73970158	H1_peak_615	150	.	9.69027	18.5166	15.0803	223
chr1	73979600	73979777	H1_peak_616	50	.	5.57954	7.73507	5.03886	80
chr1	73995205	73995829	H1_peak_617	939	.	17.8939	99.4498	93.9213	271
chr1	74001292	74001584	H1_peak_618	37	.	5.00344	6.34367	3.79595	109
chr1	74001845	74002455	H1_peak_619	150	.	9.69027	18.5166	15.0803	303
chr1	74009396	74010054	H1_peak_620	140	.	7.14392	17.3804	14.0159	382
chr1	74010134	74010517	H1_peak_621	59	.	5.44978	8.75283	5.9765	214
chr1	74015637	74016116	H1_peak_622	291	.	14.6379	33.1559	29.1459	211
chr1	74019251	74019621	H1_peak_623	92	.	7.48438	12.3369	9.27788	224
chr1	74034269	74034724	H1_peak_624	173	.	10.9925	20.9168	17.3611	317
chr1	74045190	74045847	H1_peak_625a	128	.	8.23505	16.1211	12.8309	106
chr1	74045190	74045847	H1_peak_625b	71	.	5.01009	10.0802	7.19219	427
chr1	74046670	74047166	H1_peak_626	100	.	6.99776	13.1022	10.0019	367
chr1	74048128	74048498	H1_peak_627	64	.	5.58584	9.31879	6.47821	123
chr1	74054301	74054752	H1_peak_628	100	.	6.68012	13.1909	10.0745	312
chr1	74054909	74055562	H1_peak_629	331	.	15.6951	37.2796	33.1289	403
chr1	74066991	74067472	H1_peak_630	87	.	5.50251	11.7967	8.7719	231
chr1	74071498	74071701	H1_peak_631	26	.	3.83501	5.08049	2.65882	88
chr1	74077503	74077977	H1_peak_632	184	.	10.2607	22.0135	18.4167	281
chr1	74089454	74089662	H1_peak_633	39	.	4.76201	6.50046	3.93669	135
chr1	74095972	74096518	H1_peak_634	423	.	18.6288	46.7348	42.3288	236
chr1	74100342	74101019	H1_peak_635	593	.	21.655	64.2073	59.3906	422
chr1	74115061	74115440	H1_peak_636	47	.	5.34993	7.38765	4.73546	292
chr1	74115654	74115908	H1_peak_637	31	.	4.49025	5.605	3.13088	202
chr1	74128309	74128563	H1_peak_638	22	.	4.1287	4.55957	2.21766	107
chr1	74131473	74131651	H1_peak_639	42	.	5.39697	6.91332	4.28066	72
chr1	74142397	74142625	H1_peak_640	62	.	6.37686	9.03172	6.22216	98
chr1	74144852	74145227	H1_peak_641	42	.	5.07033	6.91332	4.28066	234
chr1	74203008	74203423	H1_peak_642	160	.	10.1235	19.5173	16.0426	201
chr1	74226599	74227104	H1_peak_643	243	.	11.0387	28.2422	24.3977	180
chr1	74282859	74283201	H1_peak_644	172	.	9.08752	20.7457	17.2091	178
chr1	74286901	74287209	H1_peak_645	111	.	5.71513	14.2995	11.1158	154
chr1	74318181	74318620	H1_peak_646	190	.	11.1491	22.6686	19.0433	183
chr1	74321408	74322066	H1_peak_647	136	.	9.24382	17.0365	13.6874	224
chr1	74331537	74331734	H1_peak_648	45	.	4.52345	7.21709	4.57128	75
chr1	74336647	74337089	H1_peak_649	184	.	10.2607	22.0135	18.4167	272
chr1	74340885	74341131	H1_peak_650	53	.	5.4317	8.05841	5.33163	175
chr1	74341926	74342623	H1_peak_651a	244	.	12.2863	28.316	24.467	274
chr1	74341926	74342623	H1_peak_651b	178	.	8.12876	21.4139	17.8382	486
chr1	74356338	74356754	H1_peak_652	80	.	4.92726	11.0053	8.04953	143
chr1	74378866	74379433	H1_peak_653a	48	.	4.92928	7.53305	4.85405	155
chr1	74378866	74379433	H1_peak_653b	91	.	7.36789	12.1555	9.11455	423
chr1	74399356	74399544	H1_peak_654	77	.	6.4626	10.7345	7.79793	87
chr1	74433300	74433822	H1_peak_655	180	.	7.29089	21.584	18.0046	219
chr1	74436482	74436997	H1_peak_656a	49	.	5.18573	7.67207	4.98355	145
chr1	74436482	74436997	H1_peak_656b	64	.	5.36699	9.31879	6.47821	368
chr1	74437797	74438916	H1_peak_657a	62	.	4.10605	9.09299	6.27859	115
chr1	74437797	74438916	H1_peak_657b	198	.	9.77765	23.5007	19.8335	367
chr1	74437797	74438916	H1_peak_657c	46	.	5.22891	7.31829	4.6673	1001
chr1	74443583	74444272	H1_peak_658	112	.	6.47279	14.4837	11.2939	270
chr1	74484593	74484981	H1_peak_659	42	.	4.02524	6.9063	4.28066	180
chr1	74552257	74552495	H1_peak_660	49	.	4.35352	7.66459	4.97671	119
chr1	74552581	74552899	H1_peak_661	56	.	4.6818	8.44714	5.68752	232
chr1	74634500	74635068	H1_peak_662	150	.	8.43095	18.4988	15.0632	196
chr1	74690210	74690401	H1_peak_663a	24	.	3.36868	4.79185	2.42809	87
chr1	74690210	74690401	H1_peak_663b	20	.	3.3973	4.33257	2.00794	179
chr1	74708235	74708859	H1_peak_664a	65	.	6.12079	9.39771	6.54714	154
chr1	74708235	74708859	H1_peak_664b	41	.	4.94272	6.71604	4.12805	575
chr1	74745404	74745758	H1_peak_665	140	.	8.2121	17.4005	14.0284	224
chr1	74759657	74759904	H1_peak_666	42	.	4.18938	6.9063	4.28066	83
chr1	74795471	74795745	H1_peak_667	105	.	7.75133	13.6687	10.5103	112
chr1	74795895	74796541	H1_peak_668	153	.	6.63432	18.7537	15.302	218
chr1	74853215	74853435	H1_peak_669	60	.	5.89795	8.79129	6.00769	116
chr1	74932405	74932678	H1_peak_670	52	.	5.7236	7.9539	5.24166	171
chr1	75121270	75121450	H1_peak_671	30	.	3.68866	5.45366	3.00598	115
chr1	75138179	75138412	H1_peak_672	48	.	4.71042	7.53305	4.85405	134
chr1	75139124	75139777	H1_peak_673	149	.	9.38187	18.3148	14.905	222
chr1	75165126	75165316	H1_peak_674	42	.	4.18938	6.9063	4.28066	82
chr1	75188595	75188887	H1_peak_675	78	.	5.78446	10.7889	7.84851	184
chr1	75207365	75207566	H1_peak_676	71	.	5.81262	10.0743	7.19219	119
chr1	75232808	75233244	H1_peak_677	117	.	7.72863	14.9995	11.7723	245
chr1	75244642	75245258	H1_peak_678	172	.	9.08752	20.7457	17.2091	252
chr1	75248187	75248468	H1_peak_679	53	.	5.72494	8.05841	5.33163	143
chr1	75289517	75289766	H1_peak_680	73	.	5.4743	10.2355	7.32575	119
chr1	75313722	75314048	H1_peak_681	48	.	4.92928	7.53305	4.85405	122
chr1	75314503	75314681	H1_peak_682	64	.	5.58584	9.31879	6.47821	72
chr1	75345975	75346552	H1_peak_683	41	.	4.49157	6.6833	4.10392	153
chr1	75355947	75357559	H1_peak_684a	130	.	7.99324	16.3197	13.0051	190
chr1	75355947	75357559	H1_peak_684b	229	.	9.44189	26.7525	22.9592	799
chr1	75355947	75357559	H1_peak_684c	35	.	4.55198	6.1158	3.57593	1417
chr1	75389636	75390322	H1_peak_685	52	.	4.13938	7.99138	5.27596	349
chr1	75395613	75395887	H1_peak_686	38	.	4.06305	6.42177	3.86425	110
chr1	75396277	75397218	H1_peak_687a	259	.	10.1985	29.876	25.9682	160
chr1	75396277	75397218	H1_peak_687b	151	.	8.89397	18.5783	15.1396	732
chr1	75404750	75405232	H1_peak_688	159	.	7.63634	19.3689	15.9025	218
chr1	75410382	75410566	H1_peak_689	44	.	5.13846	7.06856	4.4295	83
chr1	75422452	75422714	H1_peak_690	26	.	3.83501	5.08049	2.65882	158
chr1	75475840	75476204	H1_peak_691	243	.	13.7763	28.1588	24.3194	197
chr1	75502206	75502568	H1_peak_692	82	.	7.03012	11.2878	8.29199	130
chr1	75502652	75503506	H1_peak_693	208	.	11.5559	24.5507	20.8457	491
chr1	75506782	75507007	H1_peak_694	91	.	6.46126	12.1886	9.13908	144
chr1	75507990	75508467	H1_peak_695	263	.	11.9326	30.322	26.3981	165
chr1	75517896	75518231	H1_peak_696	94	.	5.36206	12.4835	9.41491	133
chr1	75542419	75542816	H1_peak_697	42	.	4.69016	6.88939	4.28066	202
chr1	75543116	75543669	H1_peak_698	120	.	7.33668	15.2574	12.0067	380
chr1	75555928	75556353	H1_peak_699	243	.	11.0387	28.2422	24.3977	229
chr1	75659261	75659444	H1_peak_700	43	.	3.42568	6.99767	4.36396	92
chr1	75688794	75688971	H1_peak_701	24	.	3.98749	4.80395	2.42961	77
chr1	75930351	75930779	H1_peak_702	137	.	8.83836	17.1222	13.7675	243
chr1	75933161	75933489	H1_peak_703	66	.	4.53332	9.46042	6.60723	230
chr1	76006239	76006512	H1_peak_704	117	.	7.98184	14.9995	11.7723	145
chr1	76035611	76036163	H1_peak_705	780	.	20.3935	83.3016	78.0804	193
chr1	76067455	76067833	H1_peak_706	216	.	10.6195	25.4237	21.6835	214
chr1	76079882	76080529	H1_peak_707	672	.	21.9999	72.2046	67.2059	210
chr1	76127040	76127350	H1_peak_708	126	.	8.5666	15.9496	12.6663	134
chr1	76279982	76280174	H1_peak_709	48	.	4.71042	7.53305	4.85405	134
chr1	76487319	76487595	H1_peak_710	41	.	4.49157	6.6833	4.10392	104
chr1	76547489	76547701	H1_peak_711	120	.	7.55553	15.2574	12.0067	118
chr1	76576127	76576353	H1_peak_712	62	.	6.01818	9.08247	6.26841	137
chr1	76641503	76641778	H1_peak_713	71	.	5.17423	10.0802	7.19219	145
chr1	76654798	76655179	H1_peak_714	267	.	13.1688	30.6928	26.7614	194
chr1	77040454	77040884	H1_peak_715	126	.	8.5666	15.9496	12.6663	241
chr1	77045470	77045924	H1_peak_716	94	.	7.60461	12.5239	9.4546	300
chr1	77057685	77057929	H1_peak_717	87	.	5.66665	11.7967	8.7719	116
chr1	77077271	77077755	H1_peak_718	103	.	5.45251	13.452	10.3203	279
chr1	77223778	77223997	H1_peak_719	65	.	5.84904	9.39771	6.54714	99
chr1	77380265	77380535	H1_peak_720	105	.	8.33665	13.6629	10.5103	126
chr1	77511069	77511246	H1_peak_721	35	.	4.55198	6.1158	3.57593	117
chr1	78351805	78352042	H1_peak_722	48	.	4.92928	7.53305	4.85405	99
chr1	78368277	78368492	H1_peak_723	80	.	7.1716	11.0041	8.04953	90
chr1	78422579	78422892	H1_peak_724	134	.	7.88614	16.825	13.4889	164
chr1	78485402	78485623	H1_peak_725	78	.	5.78446	10.7889	7.84851	110
chr1	78563590	78563870	H1_peak_726	345	.	16.2816	38.7433	34.5529	120
chr1	78564031	78564308	H1_peak_727	33	.	4.7437	5.91339	3.39657	74
chr1	78564485	78564723	H1_peak_728	24	.	3.98749	4.80395	2.42961	98
chr1	78564814	78565102	H1_peak_729	120	.	7.55553	15.2574	12.0067	91
chr1	78566180	78566732	H1_peak_730a	80	.	6.85319	11.0041	8.04953	110
chr1	78566180	78566732	H1_peak_730b	50	.	5.57954	7.73507	5.03886	332
chr1	78654061	78654481	H1_peak_731	100	.	6.68012	13.1909	10.0745	182
chr1	78742021	78742431	H1_peak_732	93	.	7.68339	12.4615	9.39313	214
chr1	78816144	78816607	H1_peak_733	388	.	12.8888	43.1346	38.8197	271
chr1	78856785	78857085	H1_peak_734	100	.	6.68012	13.1909	10.0745	138
chr1	79436494	79436836	H1_peak_735	239	.	13.2214	27.7761	23.952	158
chr1	79459361	79459561	H1_peak_736	82	.	7.35676	11.2878	8.29199	104
chr1	79694020	79694284	H1_peak_737	72	.	6.70349	10.1439	7.23983	140
chr1	79747721	79747961	H1_peak_738	62	.	6.01818	9.08247	6.26841	116
chr1	79758248	79758595	H1_peak_739	92	.	7.48438	12.3369	9.27788	130
chr1	79854993	79855255	H1_peak_740	39	.	5.12905	6.52493	3.96018	111
chr1	79857059	79857354	H1_peak_741	53	.	4.94379	8.07034	5.3415	87
chr1	79879006	79879689	H1_peak_742	303	.	12.5098	34.4493	30.3912	435
chr1	80104936	80105138	H1_peak_743	41	.	4.49157	6.6833	4.10392	105
chr1	80189478	80189810	H1_peak_744	62	.	6.05023	9.03172	6.22216	101
chr1	80214865	80215166	H1_peak_745	152	.	9.96981	18.7161	15.2675	124
chr1	80337116	80337505	H1_peak_746	160	.	9.8303	19.5173	16.0426	208
chr1	80377988	80378170	H1_peak_747	92	.	7.19114	12.3369	9.27788	82
chr1	80736023	80736288	H1_peak_748	92	.	7.19114	12.3369	9.27788	115
chr1	81228217	81228394	H1_peak_749	48	.	4.71042	7.53305	4.85405	88
chr1	81721320	81722026	H1_peak_750	389	.	13.8794	43.2307	38.9108	341
chr1	81751868	81752541	H1_peak_751	815	.	28.9207	86.8866	81.5929	215
chr1	81792282	81792535	H1_peak_752	47	.	5.30552	7.4329	4.77287	125
chr1	81856020	81856204	H1_peak_753	39	.	4.81863	6.52493	3.96018	85
chr1	81946208	81946480	H1_peak_754	82	.	6.24241	11.2084	8.23161	129
chr1	81946735	81947054	H1_peak_755	64	.	5.36699	9.31879	6.47821	140
chr1	81999528	81999808	H1_peak_756	56	.	5.14813	8.41215	5.66143	129
chr1	82132425	82132650	H1_peak_757	115	.	7.25563	14.7339	11.5226	127
chr1	82147399	82147685	H1_peak_758	148	.	9.53706	18.2668	14.8666	112
chr1	82180839	82181016	H1_peak_759	33	.	4.7437	5.91339	3.39657	119
chr1	82182658	82183007	H1_peak_760	104	.	6.15907	13.5895	10.4489	156
chr1	82196574	82197031	H1_peak_761	216	.	8.46346	25.3526	21.6237	181
chr1	82264028	82264479	H1_peak_762	172	.	9.08752	20.7457	17.2091	167
chr1	82278423	82278800	H1_peak_763	319	.	13.8715	36.0441	31.9352	215
chr1	82279580	82280283	H1_peak_764	142	.	8.52891	17.6318	14.25	383
chr1	82287466	82288455	H1_peak_765a	90	.	6.76073	12.0693	9.03398	136
chr1	82287466	82288455	H1_peak_765b	208	.	11.2842	24.5507	20.8457	810
chr1	82289416	82289612	H1_peak_766	27	.	4.25874	5.20352	2.76635	72
chr1	82313067	82313475	H1_peak_767	77	.	6.2094	10.7345	7.79793	137
chr1	82361182	82361386	H1_peak_768	69	.	6.47916	9.79559	6.92904	96
chr1	82425704	82425955	H1_peak_769	35	.	4.55198	6.1158	3.57593	196
chr1	82627965	82628378	H1_peak_770	281	.	14.8135	32.086	28.104	200
chr1	82644568	82644865	H1_peak_771	62	.	6.37686	9.03172	6.22216	148
chr1	82721270	82721870	H1_peak_772	94	.	7.20782	12.5625	9.49	178
chr1	82812396	82812952	H1_peak_773	212	.	12.2662	24.9807	21.2547	287
chr1	82828394	82828768	H1_peak_774	119	.	5.97776	15.1622	11.9289	207
chr1	82835804	82836216	H1_peak_775	71	.	5.17423	10.0802	7.19219	205
chr1	82968669	82968949	H1_peak_776	132	.	8.137	16.566	13.235	124
chr1	82984394	82984745	H1_peak_777	182	.	11.027	21.7879	18.2059	201
chr1	83003469	83003646	H1_peak_778	64	.	5.2754	9.33887	6.49652	85
chr1	83088074	83088255	H1_peak_779	72	.	6.70349	10.1439	7.23983	94
chr1	83116399	83116787	H1_peak_780	34	.	4.12677	5.98397	3.46153	265
chr1	83342065	83342488	H1_peak_781	59	.	4.27069	8.71601	5.94608	231
chr1	83374050	83374287	H1_peak_782	153	.	8.80537	18.7684	15.3142	116
chr1	83437080	83437268	H1_peak_783	62	.	6.37686	9.03172	6.22216	111
chr1	83493439	83493685	H1_peak_784	70	.	6.53478	9.88181	7.00907	104
chr1	83867735	83868003	H1_peak_785	93	.	7.68339	12.4615	9.39313	132
chr1	83893208	83893739	H1_peak_786	87	.	5.50251	11.7967	8.7719	343
chr1	83999308	83999549	H1_peak_787	73	.	5.8047	10.2513	7.33336	139
chr1	84835475	84835716	H1_peak_788	24	.	3.36868	4.79185	2.42809	105
chr1	84835867	84836391	H1_peak_789	99	.	4.64501	13.0386	9.9418	311
chr1	87599756	87600384	H1_peak_790	855	.	24.3696	90.8882	85.5195	249
chr1	87615567	87615992	H1_peak_791	194	.	9.74408	23.0554	19.408	264
chr1	87689818	87690208	H1_peak_792	20	.	3.3973	4.33257	2.00794	214
chr1	87734759	87734960	H1_peak_793	20	.	3.61615	4.33257	2.00794	181
chr1	87763828	87764072	H1_peak_794	64	.	5.36699	9.31879	6.47821	110
chr1	87791628	87791805	H1_peak_795	42	.	4.02524	6.9063	4.28066	87
chr1	87791975	87792257	H1_peak_796	68	.	5.95619	9.72985	6.86464	115
chr1	87798594	87798966	H1_peak_797	115	.	6.74044	14.7197	11.512	184
chr1	87803464	87803865	H1_peak_798	353	.	17.3607	39.5481	35.3323	201
chr1	87854925	87855148	H1_peak_799	39	.	4.76201	6.50046	3.93669	113
chr1	87878496	87878816	H1_peak_800	62	.	6.37686	9.03172	6.22216	205
chr1	88047942	88048165	H1_peak_801	82	.	6.02355	11.2084	8.23161	101
chr1	88129191	88129513	H1_peak_802	208	.	10.7902	24.4977	20.8004	174
chr1	88131832	88132086	H1_peak_803	91	.	6.46126	12.1886	9.13908	147
chr1	88145615	88145884	H1_peak_804	41	.	4.49157	6.6833	4.10392	129
chr1	88255689	88256046	H1_peak_805	73	.	5.4743	10.2355	7.32575	185
chr1	88330888	88331433	H1_peak_806	153	.	6.76564	18.7537	15.302	259
chr1	88337191	88337469	H1_peak_807	91	.	6.46126	12.1886	9.13908	120
chr1	88337879	88338361	H1_peak_808	62	.	5.5756	9.11507	6.29841	186
chr1	88338790	88339526	H1_peak_809	219	.	11.2735	25.7505	21.9933	440
chr1	88344463	88344652	H1_peak_810	42	.	4.94337	6.88939	4.28066	100
chr1	88367045	88367538	H1_peak_811	184	.	10.7407	22.0048	18.4101	162
chr1	88368796	88369034	H1_peak_812	97	.	7.22222	12.8204	9.72695	139
chr1	88383779	88384606	H1_peak_813a	328	.	13.3505	37.011	32.8762	328
chr1	88383779	88384606	H1_peak_813b	71	.	5.01009	10.0802	7.19219	620
chr1	88400512	88401150	H1_peak_814a	150	.	9.69027	18.5166	15.0803	117
chr1	88400512	88401150	H1_peak_814b	161	.	9.50108	19.6028	16.1185	468
chr1	88421479	88421916	H1_peak_815	67	.	4.94432	9.63402	6.77472	317
chr1	88422748	88423248	H1_peak_816	366	.	14.1912	40.9313	36.673	189
chr1	88424490	88425000	H1_peak_817a	33	.	4.05386	5.86499	3.361	178
chr1	88424490	88425000	H1_peak_817b	51	.	5.19657	7.80531	5.10446	393
chr1	88428891	88429079	H1_peak_818	59	.	5.44978	8.75283	5.9765	141
chr1	88483515	88483768	H1_peak_819	121	.	6.6515	15.4524	12.1955	152
chr1	88600241	88600437	H1_peak_820	39	.	4.76201	6.50046	3.93669	87
chr1	88755466	88755735	H1_peak_821	47	.	5.30552	7.4329	4.77287	151
chr1	89095326	89095505	H1_peak_822	82	.	7.35676	11.2878	8.29199	92
chr1	89110365	89111258	H1_peak_823a	184	.	10.7407	22.0048	18.4101	203
chr1	89110365	89111258	H1_peak_823b	50	.	5.57954	7.73507	5.03886	670
chr1	89223755	89223958	H1_peak_824	44	.	5.13846	7.06856	4.4295	87
chr1	89522975	89523204	H1_peak_825	103	.	7.77762	13.4761	10.3409	119
chr1	89594644	89594923	H1_peak_826	82	.	6.02355	11.2084	8.23161	137
chr1	89652250	89652838	H1_peak_827	257	.	12.5396	29.6196	25.7238	182
chr1	89749843	89750040	H1_peak_828	28	.	3.88311	5.2534	2.81285	73
chr1	89763215	89763416	H1_peak_829	77	.	6.68114	10.7289	7.79793	136
chr1	89768221	89768479	H1_peak_830	64	.	5.58584	9.31879	6.47821	118
chr1	89776407	89776602	H1_peak_831	45	.	4.52345	7.21709	4.57128	146
chr1	89777484	89777869	H1_peak_832	150	.	7.83857	18.4323	15.0097	199
chr1	90371233	90371431	H1_peak_833	53	.	5.4317	8.05841	5.33163	86
chr1	90379196	90379373	H1_peak_834	42	.	5.07033	6.91332	4.28066	104
chr1	90385791	90385996	H1_peak_835	64	.	5.12373	9.26142	6.43836	80
chr1	90521801	90522043	H1_peak_836	72	.	6.60466	10.1383	7.23983	116
chr1	90532173	90532580	H1_peak_837	321	.	15.9502	36.2946	32.1809	219
chr1	90554809	90555338	H1_peak_838	258	.	14.216	29.7852	25.8827	283
chr1	90598599	90599115	H1_peak_839	160	.	9.65363	19.5267	16.0469	260
chr1	90902266	90902489	H1_peak_840	105	.	8.01002	13.6629	10.5103	111
chr1	90966107	90966323	H1_peak_841	48	.	4.71042	7.53305	4.85405	110
chr1	90966492	90967204	H1_peak_842a	20	.	3.67733	4.35762	2.02604	141
chr1	90966492	90967204	H1_peak_842b	26	.	3.83501	5.08049	2.65882	234
chr1	90966492	90967204	H1_peak_842c	97	.	6.96901	12.8204	9.72695	493
chr1	90975019	90975286	H1_peak_843	84	.	6.93606	11.481	8.4732	145
chr1	90986425	90986734	H1_peak_844	82	.	6.24241	11.2084	8.23161	167
chr1	90989100	90989630	H1_peak_845	341	.	10.5737	38.3027	34.1203	245
chr1	90991044	90991334	H1_peak_846	42	.	4.94337	6.88939	4.28066	170
chr1	90999298	90999773	H1_peak_847	46	.	3.87676	7.28745	4.63697	275
chr1	91004839	91005418	H1_peak_848	396	.	11.4929	43.9965	39.6577	222
chr1	91016682	91017299	H1_peak_849	349	.	15.3248	39.0974	34.9008	264
chr1	91079800	91080415	H1_peak_850	283	.	10.5909	32.3801	28.3914	433
chr1	91087348	91087590	H1_peak_851	48	.	5.43947	7.52297	4.85405	113
chr1	91087755	91088311	H1_peak_852	140	.	9.16801	17.395	14.0284	238
chr1	91321183	91321538	H1_peak_853	102	.	8.12683	13.3359	10.2124	181
chr1	91350977	91351688	H1_peak_854	64	.	5.36699	9.31879	6.47821	328
chr1	91359806	91360001	H1_peak_855	71	.	5.81262	10.0743	7.19219	129
chr1	91430375	91430581	H1_peak_856	24	.	3.36868	4.79185	2.42809	106
chr1	91435122	91435299	H1_peak_857	42	.	5.39697	6.91332	4.28066	113
chr1	91473682	91473878	H1_peak_858	100	.	6.68012	13.1909	10.0745	136
chr1	91476739	91477169	H1_peak_859	72	.	6.31142	10.1383	7.23983	123
chr1	91484040	91484221	H1_peak_860	42	.	4.69016	6.88939	4.28066	79
chr1	91510169	91510523	H1_peak_861	152	.	10.2964	18.7161	15.2675	97
chr1	91553279	91553734	H1_peak_862a	42	.	4.18938	6.9063	4.28066	111
chr1	91553279	91553734	H1_peak_862b	48	.	4.92928	7.53305	4.85405	331
chr1	91583390	91583748	H1_peak_863	82	.	7.03012	11.2878	8.29199	130
chr1	91620725	91621228	H1_peak_864	212	.	12.2662	24.9807	21.2547	269
chr1	91894676	91895074	H1_peak_865	152	.	10.2964	18.7161	15.2675	190
chr1	92050044	92050339	H1_peak_866	62	.	6.05023	9.03172	6.22216	126
chr1	92053449	92053803	H1_peak_867	105	.	8.01002	13.6629	10.5103	199
chr1	92124966	92125264	H1_peak_868	60	.	6.21637	8.79129	6.00769	195
chr1	92137071	92137248	H1_peak_869	33	.	4.7437	5.91339	3.39657	86
chr1	92155005	92155318	H1_peak_870	80	.	7.1716	11.0041	8.04953	167
chr1	92267312	92267767	H1_peak_871	152	.	10.2964	18.7161	15.2675	172
chr1	92295090	92295506	H1_peak_872	272	.	14.8693	31.2438	27.2864	206
chr1	92309246	92309760	H1_peak_873	82	.	6.24241	11.2084	8.23161	256
chr1	92386968	92387214	H1_peak_874	62	.	6.37686	9.03172	6.22216	121
chr1	92401008	92401708	H1_peak_875	172	.	10.0075	20.7997	17.251	212
chr1	92499775	92500064	H1_peak_876	39	.	3.34006	6.46191	3.90338	153
chr1	92547372	92547929	H1_peak_877	135	.	6.3717	16.9306	13.5908	346
chr1	92630740	92630926	H1_peak_878	42	.	5.39697	6.91332	4.28066	87
chr1	92640636	92640821	H1_peak_879	41	.	4.49157	6.6833	4.10392	88
chr1	92647846	92648023	H1_peak_880	27	.	4.25874	5.20352	2.76635	137
chr1	92650531	92651328	H1_peak_881	374	.	17.1613	41.7059	37.4355	371
chr1	92654854	92655044	H1_peak_882	42	.	5.39697	6.91332	4.28066	99
chr1	92793371	92793724	H1_peak_883	25	.	4.41707	4.95824	2.54828	317
chr1	92797090	92797356	H1_peak_884	48	.	4.92928	7.53305	4.85405	120
chr1	92864214	92864448	H1_peak_885	70	.	6.53478	9.88181	7.00907	94
chr1	92869701	92869971	H1_peak_886	33	.	3.0505	5.83711	3.35334	232
chr1	92877075	92877538	H1_peak_887a	46	.	3.87676	7.28745	4.63697	103
chr1	92877075	92877538	H1_peak_887b	79	.	5.33837	10.9285	7.98142	286
chr1	92895182	92895514	H1_peak_888	25	.	4.41707	4.95824	2.54828	256
chr1	92896013	92896215	H1_peak_889	44	.	5.13846	7.06856	4.4295	86
chr1	92896826	92897304	H1_peak_890	100	.	6.89897	13.1909	10.0745	129
chr1	92907418	92907667	H1_peak_891	35	.	4.55198	6.1158	3.57593	93
chr1	92910336	92910646	H1_peak_892	87	.	7.09193	11.725	8.71317	178
chr1	92911922	92912604	H1_peak_893	726	.	19.2904	77.7094	72.6042	439
chr1	92913798	92914033	H1_peak_894	31	.	4.10312	5.60057	3.13088	104
chr1	92919071	92919487	H1_peak_895	188	.	8.43806	22.4174	18.8031	202
chr1	92920610	92920837	H1_peak_896	81	.	6.28668	11.0595	8.10126	108
chr1	92929207	92929636	H1_peak_897	199	.	11.9478	23.6081	19.9342	247
chr1	92949493	92949692	H1_peak_898	64	.	5.36699	9.31879	6.47821	83
chr1	92950040	92950289	H1_peak_899	62	.	5.60276	9.00075	6.20847	135
chr1	92958936	92959303	H1_peak_900	37	.	4.96292	6.28528	3.73844	273
chr1	92968322	92968629	H1_peak_901	124	.	7.67597	15.7703	12.4999	151
chr1	92981560	92981911	H1_peak_902	150	.	8.64981	18.4988	15.0632	180
chr1	92983017	92983362	H1_peak_903	117	.	7.98184	14.9995	11.7723	155
chr1	92995367	92995807	H1_peak_904	153	.	6.76564	18.7537	15.302	235
chr1	93005753	93006291	H1_peak_905	405	.	18.7874	44.9364	40.5698	325
chr1	93007389	93007628	H1_peak_906	26	.	3.83501	5.08049	2.65882	86
chr1	93076523	93076787	H1_peak_907	25	.	4.41707	4.95824	2.54828	139
chr1	93108200	93108557	H1_peak_908	62	.	5.5756	9.11507	6.29841	192
chr1	93113386	93113798	H1_peak_909	111	.	6.89469	14.3772	11.1904	209
chr1	93146602	93147092	H1_peak_910	211	.	7.27944	24.8447	21.1242	203
chr1	93209799	93210195	H1_peak_911	197	.	11.2965	23.3808	19.7158	219
chr1	93230229	93230471	H1_peak_912	70	.	6.53478	9.88181	7.00907	115
chr1	93309826	93310239	H1_peak_913a	69	.	5.57429	9.85775	6.98843	150
chr1	93309826	93310239	H1_peak_913b	33	.	3.23063	5.85335	3.361	266
chr1	93310578	93311096	H1_peak_914	220	.	10.8105	25.763	22.0036	269
chr1	93332947	93333254	H1_peak_915	102	.	6.32836	13.4075	10.2789	143
chr1	93342773	93342998	H1_peak_916	33	.	4.05386	5.86499	3.361	130
chr1	93345298	93345663	H1_peak_917	139	.	8.48825	17.2628	13.9024	175
chr1	93355779	93356269	H1_peak_918	102	.	7.02304	13.4023	10.2755	283
chr1	93361950	93362159	H1_peak_919	62	.	6.05023	9.03172	6.22216	112
chr1	93436878	93437349	H1_peak_920a	47	.	5.30552	7.4329	4.77287	92
chr1	93436878	93437349	H1_peak_920b	56	.	4.6818	8.44714	5.68752	357
chr1	93474761	93475080	H1_peak_921	35	.	4.84522	6.1158	3.57593	87
chr1	93831526	93831731	H1_peak_922	41	.	4.94272	6.71604	4.12805	101
chr1	93878033	93878288	H1_peak_923	62	.	6.37686	9.03172	6.22216	130
chr1	93951690	93951993	H1_peak_924	96	.	7.72877	12.7169	9.63303	135
chr1	93980486	93980961	H1_peak_925	155	.	8.51664	18.9866	15.5293	145
chr1	94012851	94013062	H1_peak_926	42	.	5.07033	6.91332	4.28066	96
chr1	94073961	94074138	H1_peak_927	33	.	4.62581	5.80013	3.31652	110
chr1	94077200	94077423	H1_peak_928	87	.	5.66665	11.7967	8.7719	120
chr1	94233998	94234404	H1_peak_929	429	.	15.4192	47.3665	42.9421	237
chr1	94334363	94334749	H1_peak_930	71	.	5.01009	10.0802	7.19219	132
chr1	94344923	94345163	H1_peak_931	115	.	8.02309	14.7981	11.583	119
chr1	94370227	94370479	H1_peak_932	42	.	4.02524	6.9063	4.28066	130
chr1	94538445	94538622	H1_peak_933	25	.	4.41707	4.95824	2.54828	80
chr1	94589719	94589896	H1_peak_934	62	.	6.05023	9.03172	6.22216	100
chr1	94595516	94596012	H1_peak_935	277	.	9.39189	31.7444	27.7741	262
chr1	94605751	94606052	H1_peak_936	56	.	4.6818	8.44714	5.68752	137
chr1	94617023	94617501	H1_peak_937	287	.	15.1959	32.717	28.7203	313
chr1	94630406	94630583	H1_peak_938	35	.	4.84522	6.1158	3.57593	85
chr1	94642659	94642919	H1_peak_939	42	.	4.57235	6.81379	4.22009	119
chr1	94668890	94669333	H1_peak_940	66	.	4.40201	9.46042	6.60723	267
chr1	94671923	94672391	H1_peak_941	152	.	10.2964	18.7161	15.2675	188
chr1	94683669	94684197	H1_peak_942	120	.	7.33668	15.2574	12.0067	327
chr1	94727892	94728269	H1_peak_943	105	.	8.33665	13.6629	10.5103	110
chr1	94807139	94807817	H1_peak_944	41	.	4.49157	6.6833	4.10392	184
chr1	94830740	94830994	H1_peak_945	62	.	5.5756	9.11507	6.29841	134
chr1	94831058	94831328	H1_peak_946	84	.	6.93606	11.481	8.4732	134
chr1	94877620	94877848	H1_peak_947	82	.	7.35676	11.2878	8.29199	120
chr1	94981851	94982077	H1_peak_948	94	.	7.20782	12.5625	9.49	102
chr1	95047390	95047835	H1_peak_949	186	.	11.6294	22.2532	18.6439	224
chr1	95073247	95073478	H1_peak_950	62	.	6.05023	9.03172	6.22216	101
chr1	95106677	95107291	H1_peak_951a	113	.	6.48735	14.5125	11.3162	184
chr1	95106677	95107291	H1_peak_951b	207	.	11.0203	24.4894	20.7958	423
chr1	95108089	95108318	H1_peak_952	82	.	7.35676	11.2878	8.29199	104
chr1	95202330	95202619	H1_peak_953	60	.	5.89795	8.79129	6.00769	180
chr1	95239335	95239644	H1_peak_954	80	.	7.1716	11.0041	8.04953	121
chr1	95341537	95342360	H1_peak_955a	34	.	4.43695	6.00751	3.48088	154
chr1	95341537	95342360	H1_peak_955b	48	.	4.92928	7.53305	4.85405	384
chr1	95341537	95342360	H1_peak_955c	116	.	8.20051	14.8521	11.6361	549
chr1	95374552	95375481	H1_peak_956a	120	.	7.33668	15.2574	12.0067	312
chr1	95374552	95375481	H1_peak_956b	115	.	7.25563	14.7339	11.5226	715
chr1	95375539	95375898	H1_peak_957	100	.	6.89897	13.1909	10.0745	122
chr1	95408301	95408919	H1_peak_958	56	.	5.14813	8.41215	5.66143	341
chr1	95532035	95532429	H1_peak_959	20	.	3.3973	4.33257	2.00794	175
chr1	95564728	95565026	H1_peak_960a	20	.	3.67226	4.33576	2.00794	95
chr1	95564728	95565026	H1_peak_960b	33	.	4.27272	5.86499	3.361	144
chr1	95565270	95565587	H1_peak_961	172	.	10.0075	20.7997	17.251	212
chr1	95576895	95577116	H1_peak_962	25	.	4.41707	4.95824	2.54828	112
chr1	95582165	95582440	H1_peak_963	23	.	3.94674	4.74986	2.39657	86
chr1	95616607	95616875	H1_peak_964	116	.	8.66328	14.8905	11.6694	121
chr1	95650996	95651907	H1_peak_965a	44	.	5.13846	7.06856	4.4295	154
chr1	95650996	95651907	H1_peak_965b	42	.	4.18938	6.9063	4.28066	501
chr1	95650996	95651907	H1_peak_965c	24	.	3.91641	4.77379	2.4144	885
chr1	95698477	95698660	H1_peak_966	34	.	3.48282	5.94584	3.4276	104
chr1	95700193	95701014	H1_peak_967a	48	.	4.71042	7.53305	4.85405	248
chr1	95700193	95701014	H1_peak_967b	110	.	7.11782	14.2141	11.032	509
chr1	95721639	95722039	H1_peak_968a	26	.	3.83501	5.08049	2.65882	64
chr1	95721639	95722039	H1_peak_968b	82	.	6.02355	11.2084	8.23161	269
chr1	95931862	95932272	H1_peak_969	424	.	13.515	46.8109	42.4035	183
chr1	98086463	98086640	H1_peak_970	42	.	5.07033	6.91332	4.28066	57
chr1	99558226	99558826	H1_peak_971a	41	.	5.30668	6.78211	4.19271	116
chr1	99558226	99558826	H1_peak_971b	60	.	5.89795	8.79129	6.00769	378
chr1	99603921	99604102	H1_peak_972	52	.	5.7236	7.9539	5.24166	99
chr1	99658071	99658370	H1_peak_973	56	.	4.6818	8.44714	5.68752	165
chr1	99666489	99667250	H1_peak_974a	150	.	8.02735	18.4323	15.0097	223
chr1	99666489	99667250	H1_peak_974b	24	.	3.36868	4.79185	2.42809	576
chr1	99684370	99684571	H1_peak_975	20	.	3.4584	4.42864	2.09143	89
chr1	99684992	99685433	H1_peak_976	172	.	9.08752	20.7457	17.2091	298
chr1	99730348	99730697	H1_peak_977	76	.	5.57326	10.6163	7.68756	228
chr1	99815220	99815433	H1_peak_978	31	.	4.15344	5.5738	3.11273	110
chr1	99818423	99818600	H1_peak_979	39	.	4.79716	6.55358	3.98858	87
chr1	99873436	99874274	H1_peak_980a	21	.	3.48531	4.52868	2.18784	101
chr1	99873436	99874274	H1_peak_980b	291	.	12.0379	33.1685	29.1562	400
chr1	99981204	99981574	H1_peak_981	159	.	9.8532	19.4099	15.9418	166
chr1	99991410	99992383	H1_peak_982a	20	.	3.61615	4.33257	2.00794	70
chr1	99991410	99992383	H1_peak_982b	24	.	3.67938	4.77379	2.4144	278
chr1	99991410	99992383	H1_peak_982c	125	.	8.65734	15.8271	12.5511	679
chr1	100170406	100171090	H1_peak_983	291	.	15.1895	33.1252	29.1155	454
chr1	102313546	102313736	H1_peak_984	26	.	3.83501	5.08049	2.65882	116
chr1	104583949	104584600	H1_peak_985a	253	.	13.8582	29.1977	25.3147	249
chr1	104583949	104584600	H1_peak_985b	152	.	10.2964	18.7161	15.2675	497
chr1	106229550	106229858	H1_peak_986	208	.	11.5559	24.5507	20.8457	156
chr1	106714131	106714400	H1_peak_987	42	.	4.18938	6.9063	4.28066	127
chr1	106846305	106846496	H1_peak_988	33	.	4.05386	5.86499	3.361	81
chr1	107014837	107015345	H1_peak_989	41	.	4.49157	6.6833	4.10392	180
chr1	107076010	107076295	H1_peak_990	100	.	6.89897	13.1909	10.0745	149
chr1	107177965	107178186	H1_peak_991	82	.	7.03012	11.2878	8.29199	88
chr1	107843098	107843505	H1_peak_992	68	.	5.1957	9.72848	6.86464	255
chr1	107850249	107850444	H1_peak_993	33	.	4.27272	5.86499	3.361	87
chr1	107868306	107868566	H1_peak_994	136	.	7.28578	17.0143	13.6737	142
chr1	107886691	107887259	H1_peak_995a	64	.	5.58584	9.31879	6.47821	133
chr1	107886691	107887259	H1_peak_995b	46	.	4.86452	7.28121	4.63194	449
chr1	107890316	107890756	H1_peak_996a	36	.	3.8611	6.17368	3.62856	93
chr1	107890316	107890756	H1_peak_996b	49	.	4.35352	7.66459	4.97671	329
chr1	108067872	108068440	H1_peak_997	150	.	8.43095	18.4988	15.0632	332
chr1	108096340	108096617	H1_peak_998	59	.	4.27069	8.71601	5.94608	171
chr1	108100755	108101404	H1_peak_999	479	.	15.9559	52.4847	47.9339	388
chr1	108103727	108103943	H1_peak_1000	127	.	8.17921	16.0277	12.7429	87
chr1	108176068	108176297	H1_peak_1001	43	.	5.09816	7.00778	4.37371	120
chr1	108304513	108304838	H1_peak_1002	93	.	7.68339	12.4615	9.39313	152
chr1	108445741	108446015	H1_peak_1003	105	.	7.47958	13.6687	10.5103	151
chr1	108449565	108449747	H1_peak_1004	71	.	5.81262	10.0743	7.19219	95
chr1	108450826	108451308	H1_peak_1005a	23	.	3.32738	4.6473	2.30304	100
chr1	108450826	108451308	H1_peak_1005b	69	.	4.3249	9.79599	6.92904	308
chr1	108526817	108527012	H1_peak_1006	68	.	5.1957	9.72848	6.86464	80
chr1	108529735	108530147	H1_peak_1007	193	.	10.3723	23.0007	19.3644	208
chr1	108610505	108610986	H1_peak_1008	48	.	4.71042	7.53305	4.85405	289
chr1	108611054	108611262	H1_peak_1009	42	.	4.18938	6.9063	4.28066	153
chr1	108693209	108693500	H1_peak_1010	73	.	5.8047	10.2513	7.33336	181
chr1	108770981	108771192	H1_peak_1011	41	.	4.49157	6.6833	4.10392	146
chr1	108897115	108897444	H1_peak_1012	135	.	6.24039	16.9306	13.5908	149
chr1	109489371	109489584	H1_peak_1013a	30	.	3.53282	5.46828	3.01145	122
chr1	109489371	109489584	H1_peak_1013b	25	.	4.09044	4.95824	2.54828	138
chr1	109813587	109813982	H1_peak_1014	64	.	5.58584	9.31879	6.47821	201
chr1	113761268	113761570	H1_peak_1015	82	.	7.03012	11.2878	8.29199	143
chr1	115527698	115527875	H1_peak_1016	42	.	5.07033	6.91332	4.28066	121
chr1	115935932	115936375	H1_peak_1017	70	.	6.53478	9.88181	7.00907	173
chr1	117413469	117413731	H1_peak_1018	160	.	9.65363	19.5267	16.0469	134
chr1	117442581	117442974	H1_peak_1019	87	.	5.18988	11.8043	8.77716	200
chr1	118221232	118221441	H1_peak_1020	52	.	5.7236	7.9539	5.24166	89
chr1	120207626	120208329	H1_peak_1021	288	.	12.3703	32.8458	28.8391	286
chr1	120256031	120256217	H1_peak_1022	33	.	4.27272	5.86499	3.361	73
chr1	120285415	120286276	H1_peak_1023a	133	.	7.27934	16.6882	13.3561	202
chr1	120285415	120286276	H1_peak_1023b	71	.	5.01009	10.0802	7.19219	457
chr1	120285415	120286276	H1_peak_1023c	56	.	4.51766	8.44714	5.68752	749
chr1	120342145	120342322	H1_peak_1024	42	.	5.07033	6.91332	4.28066	85
chr1	120354077	120354328	H1_peak_1025	54	.	5.33857	8.18342	5.44903	105
chr1	120355784	120356081	H1_peak_1026	139	.	7.12788	17.3477	13.9864	147
chr1	120369063	120369272	H1_peak_1027	106	.	7.96655	13.7778	10.6156	85
chr1	120375682	120376267	H1_peak_1028	644	.	17.8131	69.3385	64.4039	360
chr1	120378052	120378292	H1_peak_1029	42	.	4.22555	6.83075	4.23657	147
chr1	120378380	120378719	H1_peak_1030	127	.	7.46328	16.0643	12.7765	141
chr1	120378992	120379294	H1_peak_1031	49	.	4.6787	7.62032	4.93731	179
chr1	120382376	120383029	H1_peak_1032a	45	.	4.73362	7.21709	4.57128	77
chr1	120382376	120383029	H1_peak_1032b	460	.	14.0415	50.5425	46.0399	416
chr1	120407540	120408052	H1_peak_1033	338	.	13.9023	38.0296	33.8616	194
chr1	120586341	120586914	H1_peak_1034a	105	.	8.01002	13.6629	10.5103	136
chr1	120586341	120586914	H1_peak_1034b	42	.	5.07033	6.91332	4.28066	417
chr1	120832696	120833202	H1_peak_1035	120	.	7.55553	15.2574	12.0067	301
chr1	120873244	120873456	H1_peak_1036	48	.	4.92928	7.53305	4.85405	128
chr1	120877211	120877405	H1_peak_1037	72	.	6.60466	10.1383	7.23983	102
chr1	120878876	120879512	H1_peak_1038	197	.	11.2965	23.3808	19.7158	328
chr1	120930443	120930706	H1_peak_1039	87	.	5.50251	11.7967	8.7719	124
chr1	120950128	120950455	H1_peak_1040	62	.	6.37686	9.03172	6.22216	207
chr1	120986981	120987180	H1_peak_1041	33	.	4.7437	5.91339	3.39657	128
chr1	121080208	121080435	H1_peak_1042	42	.	4.02524	6.9063	4.28066	101
chr1	121091053	121091495	H1_peak_1043	56	.	4.51766	8.44714	5.68752	233
chr1	121093871	121094166	H1_peak_1044	26	.	3.83501	5.08049	2.65882	203
chr1	121106264	121106608	H1_peak_1045	52	.	5.7236	7.9539	5.24166	191
chr1	121133369	121133776	H1_peak_1046	398	.	18.6344	44.175	39.8352	178
chr1	121287999	121288198	H1_peak_1047	60	.	5.94902	8.87183	6.08515	142
chr1	121369240	121369421	H1_peak_1048	42	.	5.07033	6.91332	4.28066	74
chr1	121384525	121384731	H1_peak_1049	33	.	4.27272	5.86499	3.361	111
chr1	121401028	121401621	H1_peak_1050	97	.	6.96901	12.8204	9.72695	240
chr1	121405128	121405431	H1_peak_1051	93	.	7.68339	12.4615	9.39313	143
chr1	121407400	121407720	H1_peak_1052	82	.	7.35676	11.2878	8.29199	153
chr1	121422564	121423103	H1_peak_1053	128	.	9.31655	16.1428	12.8428	377
chr1	121432649	121433137	H1_peak_1054	220	.	10.5877	25.763	22.0036	258
chr1	121538999	121539303	H1_peak_1055	119	.	8.403	15.183	11.9491	155
chr1	121545065	121545273	H1_peak_1056	53	.	5.72494	8.05841	5.33163	117
chr1	121733709	121733914	H1_peak_1057	31	.	4.15344	5.5738	3.11273	104
chr1	121809427	121810088	H1_peak_1058a	31	.	4.49025	5.605	3.13088	101
chr1	121809427	121810088	H1_peak_1058b	64	.	5.36699	9.31879	6.47821	507
chr1	121921259	121921567	H1_peak_1059	41	.	5.26113	6.71604	4.12805	277
chr1	121970173	121970674	H1_peak_1060	72	.	6.70349	10.1439	7.23983	320
chr1	121979795	121980056	H1_peak_1061	48	.	4.71042	7.53305	4.85405	187
chr1	121980572	121980753	H1_peak_1062	87	.	6.2048	11.7431	8.72943	67
chr1	122012695	122012912	H1_peak_1063	42	.	5.39697	6.91332	4.28066	106
chr1	122017269	122017580	H1_peak_1064	38	.	4.39046	6.41053	3.85469	173
chr1	122017655	122018005	H1_peak_1065	96	.	6.62513	12.7194	9.63303	220
chr1	122072840	122073264	H1_peak_1066	93	.	7.68339	12.4615	9.39313	310
chr1	122141254	122141477	H1_peak_1067	70	.	6.53478	9.88181	7.00907	109
chr1	122142304	122142551	H1_peak_1068	38	.	4.62749	6.41053	3.85469	124
chr1	122161233	122161594	H1_peak_1069	44	.	5.13846	7.06856	4.4295	288
chr1	122636141	122636491	H1_peak_1070	247	.	10.3331	28.57	24.7094	177
chr1	122650947	122651146	H1_peak_1071	91	.	7.36789	12.1555	9.11455	102
chr1	122653825	122654443	H1_peak_1072	49	.	5.01793	7.67506	4.98355	275
chr1	122654765	122655096	H1_peak_1073	41	.	4.49157	6.6833	4.10392	150
chr1	122901841	122902077	H1_peak_1074	69	.	5.57429	9.85775	6.98843	96
chr1	123140169	123140346	H1_peak_1075	62	.	6.05023	9.03172	6.22216	83
chr1	123464419	123464606	H1_peak_1076	46	.	3.87676	7.28745	4.63697	118
chr1	127316553	127316730	H1_peak_1077	38	.	4.31329	6.39314	3.84321	109
chr1	127325023	127325283	H1_peak_1078	33	.	4.27272	5.86499	3.361	167
chr1	127331107	127331399	H1_peak_1079	37	.	4.33506	6.32137	3.77436	260
chr1	127331848	127332635	H1_peak_1080	124	.	7.0997	15.6955	12.4319	546
chr1	127386903	127387080	H1_peak_1081	50	.	5.57954	7.73507	5.03886	116
chr1	127387585	127387982	H1_peak_1082	82	.	6.24241	11.2084	8.23161	198
chr1	127422687	127422900	H1_peak_1083	62	.	6.37686	9.03172	6.22216	97
chr1	127438971	127439211	H1_peak_1084	90	.	6.76073	12.0693	9.03398	114
chr1	127456881	127457150	H1_peak_1085	82	.	6.24241	11.2084	8.23161	160
chr1	127457733	127457975	H1_peak_1086	34	.	4.12677	5.98397	3.46153	115
chr1	127472025	127472486	H1_peak_1087	256	.	11.9753	29.5011	25.6098	220
chr1	127549725	127550082	H1_peak_1088	124	.	8.76365	15.7724	12.4999	216
chr1	128356835	128357039	H1_peak_1089	39	.	4.76201	6.50046	3.93669	92
chr1	128474722	128475033	H1_peak_1090	100	.	7.98967	13.1225	10.0214	144
chr1	128580392	128580798	H1_peak_1091	130	.	7.94586	16.3294	13.0109	135
chr1	128695844	128696279	H1_peak_1092	160	.	8.21612	19.4868	16.0178	181
chr1	128698270	128698661	H1_peak_1093	139	.	8.74146	17.2628	13.9024	253
chr1	128727202	128727588	H1_peak_1094	56	.	5.14813	8.41215	5.66143	231
chr1	129101572	129101788	H1_peak_1095	38	.	4.39046	6.41053	3.85469	95
chr1	129217560	129217775	H1_peak_1096	42	.	5.07033	6.91332	4.28066	116
chr1	129226411	129226742	H1_peak_1097	102	.	8.12683	13.3359	10.2124	102
chr1	129245128	129245322	H1_peak_1098	56	.	4.76446	8.42638	5.67515	102
chr1	129245422	129245656	H1_peak_1099	28	.	3.68421	5.2534	2.81285	84
chr1	129248696	129248953	H1_peak_1100	90	.	6.26989	12.097	9.0591	122
chr1	129339467	129339871	H1_peak_1101	84	.	6.66431	11.481	8.4732	289
chr1	129419706	129420010	H1_peak_1102	48	.	4.92928	7.53305	4.85405	161
chr1	129507031	129507332	H1_peak_1103	152	.	10.2964	18.7161	15.2675	136
chr1	129534648	129534875	H1_peak_1104	42	.	5.07033	6.91332	4.28066	110
chr1	129613111	129613327	H1_peak_1105	41	.	4.94272	6.71604	4.12805	105
chr1	129613525	129613726	H1_peak_1106	50	.	5.57954	7.73507	5.03886	97
chr1	129670419	129670745	H1_peak_1107	105	.	6.38117	13.7614	10.5995	106
chr1	129676835	129677012	H1_peak_1108	62	.	5.97098	9.00948	6.21686	86
chr1	129696757	129696958	H1_peak_1109	41	.	5.26113	6.71604	4.12805	110
chr1	129709570	129709767	H1_peak_1110	77	.	6.68114	10.7289	7.79793	101
chr1	129861293	129861534	H1_peak_1111	47	.	5.03377	7.4329	4.77287	123
chr1	129965735	129966075	H1_peak_1112	128	.	8.98991	16.1428	12.8428	211
chr1	129999955	130000146	H1_peak_1113	45	.	4.52345	7.21709	4.57128	101
chr1	130000223	130000529	H1_peak_1114	41	.	4.49157	6.6833	4.10392	82
chr1	130038412	130038621	H1_peak_1115	48	.	4.71042	7.53305	4.85405	110
chr1	130109954	130110206	H1_peak_1116	137	.	8.83836	17.1222	13.7675	93
chr1	130140654	130141038	H1_peak_1117	56	.	4.6818	8.44714	5.68752	127
chr1	130313440	130313749	H1_peak_1118	42	.	4.18938	6.9063	4.28066	273
chr1	130429341	130429574	H1_peak_1119	92	.	5.74375	12.2779	9.22667	120
chr1	130467693	130467993	H1_peak_1120	52	.	5.7236	7.9539	5.24166	185
chr1	130476930	130477217	H1_peak_1121	50	.	5.57954	7.73507	5.03886	97
chr1	130607947	130608171	H1_peak_1122	62	.	6.05023	9.03172	6.22216	122
chr1	130729251	130729438	H1_peak_1123	48	.	4.92928	7.53305	4.85405	85
chr1	130953836	130954163	H1_peak_1124	160	.	10.1235	19.5173	16.0426	153
chr1	130997660	130997982	H1_peak_1125	100	.	6.68012	13.1909	10.0745	139
chr1	131147712	131147936	H1_peak_1126	60	.	5.89795	8.79129	6.00769	112
chr1	131439669	131440012	H1_peak_1127	172	.	10.1971	20.7569	17.2181	173
chr1	132079828	132080006	H1_peak_1128	62	.	6.05023	9.03172	6.22216	145
chr1	132196539	132196934	H1_peak_1129	79	.	5.33837	10.9285	7.98142	236
chr1	132270294	132270484	H1_peak_1130	49	.	4.79514	7.67506	4.98355	86
chr1	132446936	132447261	H1_peak_1131	31	.	4.49025	5.605	3.13088	187
chr1	132447362	132447725	H1_peak_1132	35	.	4.55198	6.1158	3.57593	267
chr1	132613751	132613963	H1_peak_1133	45	.	4.52345	7.21709	4.57128	192
chr1	132614051	132614271	H1_peak_1134	54	.	5.33857	8.18342	5.44903	94
chr1	132678914	132679100	H1_peak_1135	60	.	5.89795	8.79129	6.00769	87
chr1	132700931	132701156	H1_peak_1136	60	.	5.89795	8.79129	6.00769	172
chr1	132900076	132900441	H1_peak_1137	186	.	11.6294	22.2532	18.6439	162
chr1	132986833	132987136	H1_peak_1138	64	.	4.84595	9.25272	6.43067	155
chr1	132993220	132993793	H1_peak_1139	65	.	6.12079	9.39771	6.54714	118
chr1	132994185	132994646	H1_peak_1140	91	.	6.46126	12.1886	9.13908	172
chr1	133000477	133000703	H1_peak_1141	25	.	3.49672	4.93707	2.54828	64
chr1	133004528	133004917	H1_peak_1142	142	.	8.35979	17.6584	14.274	188
chr1	133009129	133009475	H1_peak_1143	65	.	5.72184	9.35238	6.50998	147
chr1	133009582	133009826	H1_peak_1144	126	.	8.12413	15.9353	12.6582	97
chr1	133013051	133013321	H1_peak_1145	87	.	5.18988	11.8043	8.77716	113
chr1	133124970	133125384	H1_peak_1146	128	.	8.23505	16.1211	12.8309	134
chr1	133143144	133143567	H1_peak_1147	52	.	4.13938	7.99138	5.27596	185
chr1	133147368	133147612	H1_peak_1148	109	.	7.23478	14.1573	10.9827	106
chr1	133191897	133192104	H1_peak_1149	93	.	6.57746	12.3885	9.3277	110
chr1	133242022	133242657	H1_peak_1150	132	.	8.137	16.566	13.235	292
chr1	133317263	133317489	H1_peak_1151	64	.	4.84595	9.25272	6.43067	118
chr1	133328406	133328799	H1_peak_1152	208	.	8.7656	24.5384	20.8382	215
chr1	133375440	133375733	H1_peak_1153	56	.	3.88719	8.40735	5.66143	89
chr1	133424466	133424822	H1_peak_1154	54	.	5.33857	8.18342	5.44903	242
chr1	133521150	133521433	H1_peak_1155	102	.	7.02304	13.4023	10.2755	117
chr1	133633111	133633341	H1_peak_1156	66	.	5.46351	9.4839	6.62683	129
chr1	133650951	133651136	H1_peak_1157	33	.	4.05386	5.86499	3.361	84
chr1	133662199	133662376	H1_peak_1158	47	.	5.03377	7.4329	4.77287	161
chr1	133667262	133667576	H1_peak_1159	105	.	8.33665	13.6629	10.5103	139
chr1	133724072	133724379	H1_peak_1160	44	.	5.13846	7.06856	4.4295	86
chr1	133724561	133724912	H1_peak_1161	54	.	5.33857	8.18342	5.44903	90
chr1	133806687	133806872	H1_peak_1162	56	.	4.6818	8.44714	5.68752	80
chr1	133903878	133904606	H1_peak_1163a	140	.	8.2121	17.4005	14.0284	333
chr1	133903878	133904606	H1_peak_1163b	72	.	6.31142	10.1383	7.23983	615
chr1	133904726	133905069	H1_peak_1164	52	.	5.68004	7.99153	5.27596	105
chr1	133936993	133937197	H1_peak_1165	72	.	6.70349	10.1439	7.23983	108
chr1	133992108	133992514	H1_peak_1166	130	.	7.99324	16.3197	13.0051	196
chr1	134030274	134030544	H1_peak_1167	150	.	8.99466	18.4236	15.0025	140
chr1	134189047	134189336	H1_peak_1168	23	.	3.94674	4.74986	2.39657	150
chr1	134207913	134208200	H1_peak_1169	49	.	4.35352	7.66459	4.97671	163
chr1	134208647	134208860	H1_peak_1170	24	.	3.36868	4.79185	2.42809	109
chr1	134230349	134230585	H1_peak_1171	80	.	6.85319	11.0041	8.04953	122
chr1	134258578	134258814	H1_peak_1172	56	.	5.57728	8.39947	5.65857	154
chr1	134285505	134285747	H1_peak_1173	48	.	4.71042	7.53305	4.85405	135
chr1	134313858	134314541	H1_peak_1174	184	.	11.0033	22.0751	18.4757	200
chr1	134314596	134314777	H1_peak_1175	33	.	4.7437	5.91339	3.39657	162
chr1	134365583	134365831	H1_peak_1176	64	.	5.36699	9.31879	6.47821	155
chr1	134373564	134374165	H1_peak_1177a	76	.	5.57326	10.6163	7.68756	195
chr1	134373564	134374165	H1_peak_1177b	42	.	4.4798	6.80142	4.20928	495
chr1	134454717	134454987	H1_peak_1178	56	.	4.6818	8.44714	5.68752	110
chr1	134748424	134748784	H1_peak_1179	79	.	5.33837	10.9285	7.98142	200
chr1	134749892	134750258	H1_peak_1180	219	.	11.0272	25.7277	21.9747	153
chr1	134921654	134922296	H1_peak_1181a	120	.	7.33668	15.2574	12.0067	174
chr1	134921654	134922296	H1_peak_1181b	68	.	5.95619	9.72985	6.86464	494
chr1	134942401	134942837	H1_peak_1182	126	.	8.29485	15.9496	12.6663	236
chr1	134943110	134943287	H1_peak_1183	20	.	3.61615	4.33257	2.00794	133
chr1	134943398	134943625	H1_peak_1184	47	.	5.03377	7.4329	4.77287	111
chr1	134964805	134965116	H1_peak_1185	52	.	4.13938	7.99138	5.27596	135
chr1	134966830	134967134	H1_peak_1186	33	.	4.27272	5.86499	3.361	67
chr1	134969816	134970375	H1_peak_1187	126	.	8.29485	15.9496	12.6663	238
chr1	134980415	134980944	H1_peak_1188	100	.	6.89897	13.1909	10.0745	314
chr1	135027695	135028145	H1_peak_1189	39	.	4.03038	6.48155	3.9219	127
chr1	135098120	135098404	H1_peak_1190	148	.	9.71889	18.3024	14.8979	134
chr1	135123377	135124000	H1_peak_1191	419	.	11.8868	46.3277	41.9267	225
chr1	135133430	135134014	H1_peak_1192	135	.	6.3717	16.9306	13.5908	327
chr1	135137572	135137857	H1_peak_1193	41	.	4.90577	6.71759	4.12936	106
chr1	135150146	135150470	H1_peak_1194	72	.	6.31142	10.1383	7.23983	86
chr1	135151735	135151912	H1_peak_1195	33	.	4.05386	5.86499	3.361	87
chr1	135152101	135152498	H1_peak_1196	64	.	5.58584	9.31879	6.47821	140
chr1	135199021	135199410	H1_peak_1197	244	.	12.0331	28.316	24.467	206
chr1	135294298	135294586	H1_peak_1198	87	.	5.05857	11.8043	8.77716	113
chr1	135383810	135384072	H1_peak_1199	60	.	5.89795	8.79129	6.00769	113
chr1	135388858	135389047	H1_peak_1200	42	.	5.07033	6.91332	4.28066	98
chr1	135390086	135390311	H1_peak_1201	51	.	5.19657	7.80531	5.10446	117
chr1	135417174	135417647	H1_peak_1202	231	.	13.2361	26.9143	23.1179	281
chr1	135493310	135493522	H1_peak_1203	33	.	4.7437	5.91339	3.39657	118
chr1	135506449	135507091	H1_peak_1204a	54	.	5.33857	8.18342	5.44903	373
chr1	135506449	135507091	H1_peak_1204b	36	.	3.8611	6.17368	3.62856	515
chr1	135557431	135558000	H1_peak_1205a	34	.	3.48282	5.94584	3.4276	127
chr1	135557431	135558000	H1_peak_1205b	32	.	3.6877	5.75154	3.26893	466
chr1	135560056	135560453	H1_peak_1206	98	.	7.32218	12.9816	9.88578	129
chr1	135592468	135593039	H1_peak_1207	272	.	13.4582	31.1821	27.2356	272
chr1	135641784	135642020	H1_peak_1208	60	.	6.27019	8.87183	6.08515	115
chr1	135656680	135656982	H1_peak_1209	152	.	10.2964	18.7161	15.2675	172
chr1	135658041	135658299	H1_peak_1210	100	.	6.89897	13.1909	10.0745	105
chr1	135661523	135661798	H1_peak_1211	73	.	6.36171	10.2186	7.31381	138
chr1	135663873	135664148	H1_peak_1212	100	.	6.68012	13.1909	10.0745	142
chr1	135696535	135696834	H1_peak_1213	87	.	6.71581	11.7652	8.74825	199
chr1	135697634	135698002	H1_peak_1214	97	.	6.20153	12.8214	9.72695	160
chr1	135712438	135712743	H1_peak_1215	53	.	5.4317	8.05841	5.33163	134
chr1	135760128	135760518	H1_peak_1216	110	.	7.11782	14.2141	11.032	222
chr1	135787020	135787256	H1_peak_1217	40	.	5.17233	6.58749	4.02121	127
chr1	135787946	135788404	H1_peak_1218	71	.	5.81262	10.0743	7.19219	307
chr1	135812661	135812904	H1_peak_1219	51	.	5.19657	7.80531	5.10446	133
chr1	135858192	135858715	H1_peak_1220	97	.	7.22222	12.8204	9.72695	353
chr1	135957432	135957867	H1_peak_1221	42	.	4.02524	6.9063	4.28066	280
chr1	135959904	135960343	H1_peak_1222	82	.	6.02355	11.2084	8.23161	259
chr1	135975504	135976111	H1_peak_1223	126	.	7.74783	15.984	12.6998	378
chr1	135976162	135976554	H1_peak_1224	62	.	5.50524	9.00038	6.20834	245
chr1	135979350	135979892	H1_peak_1225a	34	.	4.37584	6.02455	3.49654	137
chr1	135979350	135979892	H1_peak_1225b	104	.	7.10843	13.5471	10.4116	349
chr1	135989446	135989943	H1_peak_1226	130	.	6.81564	16.4086	13.0812	303
chr1	135995614	135996251	H1_peak_1227a	104	.	6.15907	13.5895	10.4489	157
chr1	135995614	135996251	H1_peak_1227b	56	.	4.6818	8.44714	5.68752	522
chr1	136092301	136092648	H1_peak_1228	212	.	12.2662	24.9807	21.2547	152
chr1	136118750	136119308	H1_peak_1229	140	.	8.2121	17.4005	14.0284	180
chr1	136129345	136129660	H1_peak_1230	20	.	3.61615	4.33257	2.00794	94
chr1	136131171	136131715	H1_peak_1231	52	.	5.7236	7.9539	5.24166	129
chr1	136131899	136132200	H1_peak_1232	42	.	5.07033	6.91332	4.28066	90
chr1	136140801	136141110	H1_peak_1233	51	.	5.19657	7.80531	5.10446	194
chr1	136173380	136173962	H1_peak_1234	217	.	12.5829	25.503	21.7574	218
chr1	136229439	136229885	H1_peak_1235	105	.	8.01002	13.6629	10.5103	240
chr1	136235474	136236047	H1_peak_1236	64	.	4.84595	9.25272	6.43067	181
chr1	136240583	136240852	H1_peak_1237	39	.	4.76201	6.50046	3.93669	138
chr1	136241292	136241606	H1_peak_1238	64	.	5.36699	9.31879	6.47821	150
chr1	136258513	136258781	H1_peak_1239	79	.	5.33837	10.9285	7.98142	129
chr1	136311766	136312467	H1_peak_1240	114	.	8.3641	14.64	11.4334	297
chr1	136351933	136352288	H1_peak_1241	53	.	4.94379	8.07034	5.3415	246
chr1	136452368	136452551	H1_peak_1242	20	.	3.67733	4.35762	2.02604	172
chr1	136453265	136453870	H1_peak_1243a	80	.	7.1716	11.0041	8.04953	169
chr1	136453265	136453870	H1_peak_1243b	80	.	6.85319	11.0041	8.04953	393
chr1	136456680	136456902	H1_peak_1244	34	.	4.43695	6.00751	3.48088	109
chr1	136650541	136650889	H1_peak_1245	219	.	11.2735	25.7505	21.9933	139
chr1	136667929	136668176	H1_peak_1246	48	.	4.71042	7.53305	4.85405	150
chr1	136680601	136680800	H1_peak_1247	48	.	4.71042	7.53305	4.85405	103
chr1	136700214	136700572	H1_peak_1248	50	.	5.12658	7.69537	5.0038	261
chr1	136713198	136713635	H1_peak_1249	501	.	13.3313	54.7104	50.1015	201
chr1	136720515	136720716	H1_peak_1250	25	.	3.68549	4.93707	2.54828	88
chr1	136755112	136755703	H1_peak_1251	208	.	7.94745	24.5208	20.8211	304
chr1	136798829	136799072	H1_peak_1252	42	.	4.69016	6.88939	4.28066	147
chr1	136806121	136807018	H1_peak_1253a	68	.	6.30558	9.68106	6.8209	124
chr1	136806121	136807018	H1_peak_1253b	511	.	19.0861	55.766	51.144	678
chr1	136811336	136811573	H1_peak_1254	55	.	5.3729	8.23741	5.50198	113
chr1	136832968	136833305	H1_peak_1255	243	.	11.2561	28.2096	24.368	163
chr1	136858827	136859536	H1_peak_1256	100	.	6.68012	13.1909	10.0745	365
chr1	136911611	136911872	H1_peak_1257	56	.	5.57728	8.39947	5.65857	124
chr1	136913611	136913818	H1_peak_1258	56	.	5.57728	8.39947	5.65857	102
chr1	136917563	136917962	H1_peak_1259	208	.	10.7902	24.4977	20.8004	207
chr1	136980169	136980370	H1_peak_1260	125	.	8.65734	15.8271	12.5511	82
chr1	137043189	137043443	H1_peak_1261	35	.	4.55198	6.1158	3.57593	102
chr1	137052869	137053313	H1_peak_1262	818	.	29.7706	87.1231	81.8253	245
chr1	137156976	137157166	H1_peak_1263	62	.	6.37686	9.03172	6.22216	100
chr1	137230274	137230509	H1_peak_1264	72	.	6.70349	10.1439	7.23983	127
chr1	137271433	137271698	H1_peak_1265	128	.	8.98991	16.1428	12.8428	127
chr1	137327024	137327238	H1_peak_1266	69	.	6.11796	9.82894	6.96155	112
chr1	137332469	137332690	H1_peak_1267	56	.	4.51766	8.44714	5.68752	117
chr1	137407029	137407293	H1_peak_1268	35	.	4.04592	6.07315	3.54327	118
chr1	137420776	137421584	H1_peak_1269	1153	.	32.4212	121.361	115.357	460
chr1	137432967	137433218	H1_peak_1270	72	.	6.70349	10.1439	7.23983	112
chr1	137436945	137437212	H1_peak_1271	60	.	6.27019	8.87183	6.08515	143
chr1	137481733	137482021	H1_peak_1272	40	.	4.8593	6.58749	4.02121	170
chr1	137528169	137528489	H1_peak_1273	93	.	7.68339	12.4615	9.39313	135
chr1	137556067	137556624	H1_peak_1274	160	.	9.92538	19.5267	16.0469	224
chr1	137583313	137583573	H1_peak_1275	84	.	6.93606	11.481	8.4732	227
chr1	137584477	137585189	H1_peak_1276	136	.	9.24382	17.0365	13.6874	288
chr1	137611517	137612047	H1_peak_1277	124	.	9.08207	15.7724	12.4999	216
chr1	137616210	137616450	H1_peak_1278	148	.	9.53706	18.2668	14.8666	116
chr1	137622538	137622716	H1_peak_1279	48	.	4.71042	7.53305	4.85405	99
chr1	137625430	137626200	H1_peak_1280a	135	.	8.88038	16.9205	13.5831	240
chr1	137625430	137626200	H1_peak_1280b	101	.	7.65656	13.2826	10.1649	487
chr1	137628359	137629085	H1_peak_1281a	634	.	19.795	68.3757	63.4674	285
chr1	137628359	137629085	H1_peak_1281b	50	.	5.22517	7.73406	5.03886	694
chr1	137635955	137636580	H1_peak_1282a	289	.	14.752	32.9172	28.9097	211
chr1	137635955	137636580	H1_peak_1282b	57	.	6.0603	8.55817	5.79366	487
chr1	137637624	137637974	H1_peak_1283	42	.	4.02524	6.9063	4.28066	187
chr1	137662354	137662932	H1_peak_1284	197	.	11.2965	23.3808	19.7158	288
chr1	137667567	137668028	H1_peak_1285a	62	.	6.37686	9.03172	6.22216	93
chr1	137667567	137668028	H1_peak_1285b	42	.	5.07033	6.91332	4.28066	335
chr1	137690345	137690644	H1_peak_1286	23	.	3.88738	4.65467	2.30932	105
chr1	137690932	137691682	H1_peak_1287a	114	.	8.3641	14.64	11.4334	205
chr1	137690932	137691682	H1_peak_1287b	121	.	6.6515	15.4524	12.1955	534
chr1	137696698	137697691	H1_peak_1288	1232	.	32.8961	129.527	123.264	575
chr1	137730799	137731077	H1_peak_1289	151	.	8.89397	18.5783	15.1396	139
chr1	137732407	137733055	H1_peak_1290	1010	.	22.9523	106.743	101.057	341
chr1	137741135	137741375	H1_peak_1291	216	.	10.6195	25.4237	21.6835	112
chr1	137758469	137758914	H1_peak_1292	269	.	14.2994	30.8388	26.9007	251
chr1	137914640	137914913	H1_peak_1293	38	.	4.25182	6.42177	3.86425	129
chr1	138028022	138028205	H1_peak_1294	42	.	4.69016	6.88939	4.28066	156
chr1	138034252	138034460	H1_peak_1295	120	.	7.33668	15.2574	12.0067	107
chr1	138034980	138035188	H1_peak_1296	20	.	3.9971	4.37902	2.04671	50
chr1	138222580	138222831	H1_peak_1297	94	.	7.30666	12.5239	9.4546	124
chr1	138242490	138242670	H1_peak_1298	71	.	6.26192	10.0592	7.18311	85
chr1	138311792	138312294	H1_peak_1299	130	.	8.18289	16.3294	13.0109	327
chr1	138408848	138409323	H1_peak_1300	160	.	9.8303	19.5173	16.0426	287
chr1	138452617	138452913	H1_peak_1301	80	.	7.1716	11.0041	8.04953	165
chr1	138458476	138458725	H1_peak_1302	45	.	4.52345	7.21709	4.57128	103
chr1	138474572	138474945	H1_peak_1303	114	.	8.07086	14.64	11.4334	123
chr1	138521112	138521458	H1_peak_1304	38	.	4.31329	6.39314	3.84321	90
chr1	138579707	138579911	H1_peak_1305	50	.	5.57954	7.73507	5.03886	85
chr1	138648107	138648404	H1_peak_1306	33	.	4.27272	5.86499	3.361	124
chr1	138765548	138765927	H1_peak_1307	87	.	5.50251	11.7967	8.7719	166
chr1	138812080	138812341	H1_peak_1308	108	.	6.66769	14.0424	10.873	128
chr1	138970739	138970960	H1_peak_1309	42	.	5.07033	6.91332	4.28066	125
chr1	139155839	139156117	H1_peak_1310	105	.	8.01002	13.6629	10.5103	139
chr1	139484955	139485434	H1_peak_1311	160	.	9.65363	19.5267	16.0469	168
chr1	139514172	139514351	H1_peak_1312	64	.	4.84595	9.25272	6.43067	83
chr1	139546678	139546986	H1_peak_1313	107	.	7.64766	13.9457	10.7792	186
chr1	139553220	139554054	H1_peak_1314a	327	.	12.8335	36.9226	32.7916	308
chr1	139553220	139554054	H1_peak_1314b	79	.	4.26983	10.8899	7.94777	606
chr1	139698773	139699068	H1_peak_1315	100	.	6.68012	13.1909	10.0745	143
chr1	139795102	139795498	H1_peak_1316	27	.	3.93054	5.16248	2.73261	127
chr1	139796720	139797271	H1_peak_1317	185	.	9.69653	22.1974	18.5923	172
chr1	140468631	140468884	H1_peak_1318	69	.	5.57429	9.85775	6.98843	131
chr1	140473375	140473780	H1_peak_1319	86	.	6.76341	11.6425	8.63176	214
chr1	140514709	140514912	H1_peak_1320	48	.	4.71042	7.53305	4.85405	100
chr1	140659526	140659810	H1_peak_1321	105	.	7.75133	13.6687	10.5103	157
chr1	140808821	140809079	H1_peak_1322	38	.	4.39046	6.41053	3.85469	143
chr1	140825424	140825714	H1_peak_1323	72	.	6.60466	10.1383	7.23983	151
chr1	140859856	140860340	H1_peak_1324	77	.	6.2094	10.7345	7.79793	254
chr1	140963869	140964124	H1_peak_1325	115	.	8.43075	14.7452	11.5334	128
chr1	141090707	141090887	H1_peak_1326	47	.	5.30552	7.4329	4.77287	79
chr1	141276138	141276522	H1_peak_1327	161	.	10.3557	19.5995	16.1175	209
chr1	141318562	141318819	H1_peak_1328	80	.	6.79054	11.0545	8.09828	98
chr1	141318919	141319126	H1_peak_1329	50	.	5.54946	7.79697	5.0994	87
chr1	141335070	141335255	H1_peak_1330	82	.	6.02355	11.2084	8.23161	100
chr1	142071712	142071957	H1_peak_1331	84	.	6.93606	11.481	8.4732	114
chr1	142407062	142407288	H1_peak_1332	60	.	6.21637	8.79129	6.00769	136
chr1	144366715	144367019	H1_peak_1333	72	.	6.70349	10.1439	7.23983	163
chr1	144869998	144870272	H1_peak_1334	62	.	6.05023	9.03172	6.22216	95
chr1	145073326	145073549	H1_peak_1335	33	.	4.7437	5.91339	3.39657	89
chr1	145098756	145099020	H1_peak_1336	122	.	8.92878	15.5306	12.2695	123
chr1	145371714	145371911	H1_peak_1337	56	.	4.51766	8.44714	5.68752	129
chr1	145549728	145550275	H1_peak_1338	91	.	6.46126	12.1886	9.13908	269
chr1	145586614	145586995	H1_peak_1339	82	.	6.02355	11.2084	8.23161	234
chr1	145624196	145624603	H1_peak_1340	193	.	11.3212	22.9473	19.3127	136
chr1	145699570	145699747	H1_peak_1341	42	.	5.39697	6.91332	4.28066	93
chr1	145851139	145851602	H1_peak_1342	71	.	6.04965	10.0743	7.19219	318
chr1	145902732	145903369	H1_peak_1343	208	.	8.78533	24.5802	20.8681	410
chr1	145923224	145923494	H1_peak_1344	120	.	8.78058	15.2969	12.0454	141
chr1	146153423	146153720	H1_peak_1345	120	.	7.33668	15.2574	12.0067	171
chr1	146214579	146215028	H1_peak_1346	338	.	13.6835	38.0296	33.8616	259
chr1	146750206	146750495	H1_peak_1347	107	.	7.47543	13.8989	10.7331	131
chr1	146812988	146813199	H1_peak_1348	56	.	5.57728	8.39947	5.65857	99
chr1	151258128	151258538	H1_peak_1349	80	.	4.92726	11.0053	8.04953	212
chr1	151403604	151403872	H1_peak_1350	105	.	7.75133	13.6687	10.5103	131
chr1	151559569	151559765	H1_peak_1351	52	.	5.7236	7.9539	5.24166	88
chr1	151890385	151890584	H1_peak_1352	62	.	6.01818	9.08247	6.26841	90
chr1	152239763	152240469	H1_peak_1353a	82	.	6.24241	11.2084	8.23161	270
chr1	152239763	152240469	H1_peak_1353b	107	.	7.47543	13.8989	10.7331	483
chr1	152606635	152607132	H1_peak_1354	232	.	10.6183	27.0371	23.2312	258
chr1	152651871	152652111	H1_peak_1355	20	.	3.61615	4.33257	2.00794	78
chr1	152674347	152674726	H1_peak_1356	159	.	6.29459	19.3873	15.9201	148
chr1	152725149	152725382	H1_peak_1357	49	.	4.35352	7.66459	4.97671	120
chr1	152737230	152737442	H1_peak_1358	100	.	7.98967	13.1225	10.0214	121
chr1	152831130	152831614	H1_peak_1359	341	.	10.4424	38.3027	34.1203	196
chr1	152839305	152839642	H1_peak_1360	69	.	4.21548	9.79599	6.92904	235
chr1	152840416	152840805	H1_peak_1361	49	.	4.35352	7.66459	4.97671	284
chr1	152848615	152848829	H1_peak_1362	47	.	5.26694	7.3752	4.72339	87
chr1	152901725	152901920	H1_peak_1363	42	.	5.07033	6.91332	4.28066	149
chr1	152909522	152909882	H1_peak_1364	113	.	6.32321	14.5125	11.3162	125
chr1	152991875	152992201	H1_peak_1365	77	.	6.4626	10.7345	7.79793	203
chr1	153000232	153000738	H1_peak_1366	295	.	10.9192	33.5372	29.5113	296
chr1	153083784	153084040	H1_peak_1367	69	.	6.40222	9.82894	6.96155	166
chr1	153097947	153098247	H1_peak_1368	53	.	5.4317	8.05841	5.33163	142
chr1	153134634	153134927	H1_peak_1369	100	.	6.68012	13.1909	10.0745	158
chr1	153142712	153142889	H1_peak_1370	42	.	5.07033	6.91332	4.28066	93
chr1	153176082	153176528	H1_peak_1371	62	.	6.37686	9.03172	6.22216	354
chr1	153186108	153186528	H1_peak_1372	87	.	5.18988	11.8043	8.77716	185
chr1	153190182	153190463	H1_peak_1373	71	.	5.01009	10.0802	7.19219	140
chr1	153191145	153191706	H1_peak_1374	69	.	5.63266	9.77123	6.90553	248
chr1	153192528	153192785	H1_peak_1375	49	.	4.79514	7.67506	4.98355	105
chr1	153218770	153218992	H1_peak_1376	45	.	4.4406	7.2089	4.56716	141
chr1	153347299	153348317	H1_peak_1377a	51	.	5.19657	7.80531	5.10446	238
chr1	153347299	153348317	H1_peak_1377b	28	.	3.35151	5.31046	2.86554	644
chr1	153347299	153348317	H1_peak_1377c	34	.	4.34956	5.98397	3.46153	908
chr1	153524454	153525147	H1_peak_1378a	64	.	5.58584	9.31879	6.47821	109
chr1	153524454	153525147	H1_peak_1378b	140	.	8.2121	17.4005	14.0284	373
chr1	153524454	153525147	H1_peak_1378c	150	.	9.69027	18.5166	15.0803	573
chr1	153533912	153534236	H1_peak_1379	105	.	7.75133	13.6687	10.5103	146
chr1	153553337	153553514	H1_peak_1380	54	.	5.33857	8.18342	5.44903	85
chr1	153704959	153705157	H1_peak_1381	65	.	5.84904	9.39771	6.54714	97
chr1	153720233	153720411	H1_peak_1382	33	.	4.7437	5.91339	3.39657	90
chr1	153747243	153747420	H1_peak_1383	80	.	6.85319	11.0041	8.04953	105
chr1	153800817	153801015	H1_peak_1384	30	.	3.52489	5.45366	3.00598	134
chr1	153813487	153813675	H1_peak_1385	33	.	4.27272	5.86499	3.361	30
chr1	153833640	153833832	H1_peak_1386	90	.	6.26989	12.097	9.0591	82
chr1	153896679	153896941	H1_peak_1387	64	.	5.36699	9.31879	6.47821	147
chr1	153936018	153936477	H1_peak_1388	189	.	7.55351	22.5515	18.9273	275
chr1	153936854	153937064	H1_peak_1389	20	.	3.3973	4.33257	2.00794	66
chr1	153937158	153937731	H1_peak_1390a	69	.	6.11796	9.82894	6.96155	135
chr1	153937158	153937731	H1_peak_1390b	110	.	7.82347	14.2346	11.0522	403
chr1	153977438	153978057	H1_peak_1391	87	.	5.50251	11.7967	8.7719	314
chr1	154011399	154011765	H1_peak_1392	140	.	8.65694	17.4446	14.064	127
chr1	154015461	154015745	H1_peak_1393	95	.	5.3212	12.6201	9.54579	162
chr1	154070745	154071072	H1_peak_1394	155	.	8.51664	18.9866	15.5293	167
chr1	154151854	154152119	H1_peak_1395	57	.	5.24072	8.56571	5.79962	127
chr1	154215323	154215833	H1_peak_1396	161	.	8.86866	19.6141	16.124	364
chr1	154270085	154270421	H1_peak_1397	166	.	9.3705	20.1432	16.6344	156
chr1	154287065	154287267	H1_peak_1398	20	.	3.67226	4.33576	2.00794	45
chr1	154304321	154304644	H1_peak_1399	24	.	4.00543	4.83517	2.46057	191
chr1	154308943	154309172	H1_peak_1400	53	.	4.94379	8.07034	5.3415	124
chr1	154372191	154372443	H1_peak_1401	30	.	4.12778	5.46583	3.01145	151
chr1	154378701	154379034	H1_peak_1402	56	.	5.51476	8.4597	5.69985	225
chr1	154386017	154386239	H1_peak_1403	48	.	4.71042	7.53305	4.85405	133
chr1	154403147	154404027	H1_peak_1404	150	.	5.67675	18.4972	15.0632	380
chr1	154442018	154442240	H1_peak_1405	71	.	6.12338	9.99736	7.12295	114
chr1	154445892	154446094	H1_peak_1406	64	.	6.07628	9.32931	6.48825	87
chr1	154459940	154460157	H1_peak_1407	73	.	5.8047	10.2513	7.33336	134
chr1	154466758	154467372	H1_peak_1408a	33	.	4.27272	5.86499	3.361	87
chr1	154466758	154467372	H1_peak_1408b	98	.	7.32218	12.9816	9.88578	323
chr1	154466758	154467372	H1_peak_1408c	20	.	3.3973	4.33257	2.00794	516
chr1	154469825	154470146	H1_peak_1409	65	.	5.75961	9.41343	6.56281	194
chr1	154472824	154473061	H1_peak_1410	38	.	4.06305	6.42177	3.86425	101
chr1	154487790	154488085	H1_peak_1411	82	.	6.24241	11.2084	8.23161	156
chr1	154516850	154517389	H1_peak_1412	285	.	13.73	32.5501	28.5567	269
chr1	154528744	154529188	H1_peak_1413a	64	.	5.36699	9.31879	6.47821	138
chr1	154528744	154529188	H1_peak_1413b	36	.	4.51216	6.2342	3.68827	334
chr1	154529742	154530483	H1_peak_1414	332	.	14.3456	37.3877	33.2342	350
chr1	154534446	154534732	H1_peak_1415	101	.	7.08834	13.2544	10.1371	130
chr1	154537103	154537503	H1_peak_1416	167	.	9.90683	20.2778	16.7675	198
chr1	154549952	154550581	H1_peak_1417a	56	.	5.14813	8.41215	5.66143	147
chr1	154549952	154550581	H1_peak_1417b	178	.	8.12876	21.4139	17.8382	384
chr1	154574768	154575263	H1_peak_1418	194	.	9.96293	23.0554	19.408	196
chr1	154585831	154586330	H1_peak_1419	353	.	15.904	39.577	35.3597	289
chr1	154613426	154614005	H1_peak_1420	153	.	8.80537	18.7684	15.3142	254
chr1	154615254	154615449	H1_peak_1421	42	.	4.02524	6.9063	4.28066	110
chr1	154638056	154638456	H1_peak_1422	73	.	5.6732	10.2355	7.32575	139
chr1	154647202	154647520	H1_peak_1423	60	.	5.94902	8.87183	6.08515	191
chr1	154657062	154657257	H1_peak_1424	56	.	5.14813	8.41215	5.66143	91
chr1	154749562	154750484	H1_peak_1425a	54	.	5.41849	8.15234	5.42254	143
chr1	154749562	154750484	H1_peak_1425b	103	.	5.45251	13.452	10.3203	590
chr1	154887266	154887477	H1_peak_1426	33	.	4.05386	5.86499	3.361	94
chr1	154931446	154931687	H1_peak_1427	82	.	7.03012	11.2878	8.29199	111
chr1	154939135	154939409	H1_peak_1428	82	.	6.24241	11.2084	8.23161	80
chr1	154948139	154948480	H1_peak_1429	52	.	5.68004	7.99153	5.27596	245
chr1	154976877	154977458	H1_peak_1430	220	.	8.8655	25.8644	22.0998	433
chr1	154981598	154981821	H1_peak_1431	24	.	3.36868	4.79185	2.42809	129
chr1	155000735	155000959	H1_peak_1432	51	.	5.62785	7.80837	5.10713	116
chr1	155020547	155020754	H1_peak_1433	79	.	5.33837	10.9285	7.98142	111
chr1	155022001	155022303	H1_peak_1434	120	.	7.55553	15.2574	12.0067	121
chr1	155038665	155039394	H1_peak_1435a	87	.	5.65393	11.7718	8.75423	228
chr1	155038665	155039394	H1_peak_1435b	56	.	4.76446	8.42638	5.67515	612
chr1	155071412	155071872	H1_peak_1436	301	.	15.5226	34.2045	30.1554	175
chr1	155121789	155122078	H1_peak_1437	69	.	4.3249	9.79599	6.92904	115
chr1	155127634	155127914	H1_peak_1438	82	.	6.02355	11.2084	8.23161	153
chr1	155156173	155156393	H1_peak_1439	97	.	7.22222	12.8204	9.72695	113
chr1	155168129	155168491	H1_peak_1440	187	.	10.7042	22.3976	18.7843	176
chr1	155172789	155173094	H1_peak_1441	79	.	7.11056	10.9108	7.9674	185
chr1	155179662	155180086	H1_peak_1442	56	.	4.51766	8.44714	5.68752	243
chr1	155180147	155180447	H1_peak_1443	42	.	4.02524	6.9063	4.28066	155
chr1	155233900	155234113	H1_peak_1444	49	.	5.01793	7.67506	4.98355	116
chr1	155334250	155335041	H1_peak_1445a	35	.	4.55198	6.1158	3.57593	135
chr1	155334250	155335041	H1_peak_1445b	148	.	9.53706	18.2668	14.8666	413
chr1	155334250	155335041	H1_peak_1445c	91	.	6.46126	12.1886	9.13908	678
chr1	155390149	155390462	H1_peak_1446	216	.	10.6195	25.4237	21.6835	155
chr1	155432888	155433215	H1_peak_1447	124	.	8.76365	15.7724	12.4999	178
chr1	155437456	155437904	H1_peak_1448	228	.	10.8384	26.6287	22.8432	194
chr1	155445828	155446269	H1_peak_1449	272	.	13.4582	31.1821	27.2356	264
chr1	155488779	155489055	H1_peak_1450	38	.	5.04462	6.40305	3.85215	82
chr1	155489383	155489621	H1_peak_1451	24	.	3.36868	4.79185	2.42809	111
chr1	155516316	155516722	H1_peak_1452	64	.	4.84595	9.25272	6.43067	137
chr1	155577773	155578149	H1_peak_1453	115	.	8.02309	14.7981	11.583	219
chr1	155587431	155587648	H1_peak_1454	33	.	4.7437	5.91339	3.39657	195
chr1	155595162	155595354	H1_peak_1455	26	.	3.83501	5.08049	2.65882	99
chr1	155596405	155596611	H1_peak_1456	70	.	6.16521	9.90453	7.03125	96
chr1	155661437	155661734	H1_peak_1457	139	.	8.74146	17.2628	13.9024	173
chr1	155683252	155683429	H1_peak_1458	60	.	6.21637	8.79129	6.00769	110
chr1	155746679	155747197	H1_peak_1459	150	.	8.99466	18.4236	15.0025	272
chr1	155747362	155747578	H1_peak_1460	54	.	5.10154	8.18342	5.44903	70
chr1	155766075	155766313	H1_peak_1461	84	.	6.93606	11.481	8.4732	120
chr1	155769777	155770294	H1_peak_1462	191	.	11.9296	22.7321	19.1	181
chr1	155881124	155881374	H1_peak_1463	62	.	6.37686	9.03172	6.22216	109
chr1	155938291	155938624	H1_peak_1464	91	.	6.46126	12.1886	9.13908	155
chr1	155997388	155997811	H1_peak_1465	48	.	4.92928	7.53305	4.85405	138
chr1	156146403	156146580	H1_peak_1466	52	.	5.7236	7.9539	5.24166	93
chr1	156550227	156550560	H1_peak_1467	20	.	3.61615	4.33257	2.00794	205
chr1	156638676	156638941	H1_peak_1468	42	.	5.39697	6.91332	4.28066	158
chr1	156690589	156690808	H1_peak_1469	113	.	8.44524	14.5419	11.342	106
chr1	156830599	156830799	H1_peak_1470	20	.	3.3973	4.33257	2.00794	190
chr1	156875813	156876163	H1_peak_1471	80	.	6.85319	11.0041	8.04953	200
chr1	156887342	156887865	H1_peak_1472	732	.	23.0942	78.3182	73.2015	301
chr1	156897431	156897632	H1_peak_1473	75	.	6.39255	10.4255	7.50217	88
chr1	156906698	156907087	H1_peak_1474	96	.	7.72877	12.7169	9.63303	144
chr1	156930089	156931006	H1_peak_1475	219	.	11.0272	25.7277	21.9747	491
chr1	156940574	156941066	H1_peak_1476	57	.	5.0765	8.46667	5.70412	296
chr1	156983384	156983634	H1_peak_1477	132	.	7.91421	16.566	13.235	98
chr1	157005600	157005903	H1_peak_1478	82	.	6.24241	11.2084	8.23161	144
chr1	157006276	157006693	H1_peak_1479a	41	.	4.49157	6.6833	4.10392	95
chr1	157006276	157006693	H1_peak_1479b	27	.	4.25874	5.20352	2.76635	352
chr1	157053078	157053394	H1_peak_1480	114	.	8.07086	14.64	11.4334	171
chr1	157081094	157081821	H1_peak_1481	216	.	10.6195	25.4237	21.6835	438
chr1	157083498	157083944	H1_peak_1482	56	.	5.57728	8.39947	5.65857	60
chr1	157091153	157091908	H1_peak_1483a	26	.	3.83501	5.08049	2.65882	137
chr1	157091153	157091908	H1_peak_1483b	20	.	3.67226	4.33576	2.00794	471
chr1	157091153	157091908	H1_peak_1483c	27	.	4.18375	5.16248	2.73261	691
chr1	157200402	157200611	H1_peak_1484	41	.	4.94272	6.71604	4.12805	114
chr1	157264106	157264452	H1_peak_1485	65	.	6.12079	9.39771	6.54714	119
chr1	157264575	157264773	H1_peak_1486	64	.	5.36699	9.31879	6.47821	85
chr1	157351664	157352177	H1_peak_1487	80	.	4.92726	11.0053	8.04953	340
chr1	157377653	157377952	H1_peak_1488	111	.	5.20032	14.3451	11.1596	156
chr1	157405093	157405372	H1_peak_1489	80	.	6.85319	11.0041	8.04953	161
chr1	157569404	157569653	H1_peak_1490	140	.	9.64318	17.4184	14.0415	110
chr1	157659908	157660267	H1_peak_1491a	33	.	4.05386	5.86499	3.361	59
chr1	157659908	157660267	H1_peak_1491b	47	.	5.03377	7.4329	4.77287	291
chr1	157820152	157820762	H1_peak_1492	113	.	7.85055	14.5161	11.3196	270
chr1	157842663	157842968	H1_peak_1493	42	.	5.39697	6.91332	4.28066	157
chr1	157882596	157883877	H1_peak_1494a	69	.	5.57429	9.85775	6.98843	146
chr1	157882596	157883877	H1_peak_1494b	172	.	9.30637	20.7457	17.2091	618
chr1	157917398	157917645	H1_peak_1495	128	.	8.98991	16.1428	12.8428	108
chr1	158114482	158114660	H1_peak_1496	38	.	4.62749	6.41053	3.85469	82
chr1	158147600	158147934	H1_peak_1497a	20	.	3.61615	4.33257	2.00794	112
chr1	158147600	158147934	H1_peak_1497b	24	.	3.98749	4.80395	2.42961	266
chr1	158148001	158148345	H1_peak_1498a	23	.	3.94674	4.74986	2.39657	86
chr1	158148001	158148345	H1_peak_1498b	24	.	4.3059	4.80395	2.42961	305
chr1	158152813	158153095	H1_peak_1499	105	.	7.75133	13.6687	10.5103	148
chr1	158160823	158161035	H1_peak_1500	33	.	4.05386	5.86499	3.361	166
chr1	158214382	158214584	H1_peak_1501	65	.	5.84904	9.39771	6.54714	107
chr1	158402956	158403319	H1_peak_1502	186	.	11.6294	22.2532	18.6439	205
chr1	158489327	158489670	H1_peak_1503	23	.	4.1978	4.65467	2.30932	184
chr1	158597698	158597930	H1_peak_1504	52	.	5.7236	7.9539	5.24166	129
chr1	158609807	158610028	H1_peak_1505	91	.	7.49001	12.1562	9.11455	92
chr1	158648511	158648746	H1_peak_1506	70	.	6.53478	9.88181	7.00907	121
chr1	158648938	158649614	H1_peak_1507a	140	.	9.64318	17.4184	14.0415	181
chr1	158648938	158649614	H1_peak_1507b	82	.	6.24241	11.2084	8.23161	406
chr1	158709056	158709469	H1_peak_1508	60	.	5.89795	8.79129	6.00769	277
chr1	158710493	158710679	H1_peak_1509	33	.	4.05386	5.86499	3.361	161
chr1	158847740	158847936	H1_peak_1510	38	.	4.73931	6.40305	3.85215	100
chr1	158868960	158869231	H1_peak_1511	20	.	3.3973	4.33257	2.00794	85
chr1	158869551	158869942	H1_peak_1512	102	.	7.71662	13.3786	10.2547	117
chr1	158911019	158911216	H1_peak_1513	22	.	4.1287	4.55957	2.21766	100
chr1	158916900	158917217	H1_peak_1514	53	.	5.72494	8.05841	5.33163	110
chr1	158938435	158938983	H1_peak_1515	437	.	14.1393	48.1573	43.7117	167
chr1	158946952	158947138	H1_peak_1516	63	.	6.06614	9.15661	6.33943	100
chr1	158969238	158969739	H1_peak_1517	194	.	9.96293	23.0554	19.408	290
chr1	158969807	158970216	H1_peak_1518	39	.	4.76201	6.50046	3.93669	210
chr1	158985484	158985896	H1_peak_1519	113	.	6.48735	14.5125	11.3162	185
chr1	158992597	158992848	H1_peak_1520	53	.	5.72494	8.05841	5.33163	100
chr1	158993785	158994133	H1_peak_1521	46	.	5.30625	7.32171	4.67037	205
chr1	159016463	159016721	H1_peak_1522	30	.	3.69696	5.46828	3.01145	2
chr1	159073490	159073755	H1_peak_1523	159	.	9.7532	19.3891	15.9214	156
chr1	159107450	159107978	H1_peak_1524	121	.	6.6515	15.4524	12.1955	352
chr1	159186761	159187084	H1_peak_1525	71	.	5.01009	10.0802	7.19219	77
chr1	159342535	159342968	H1_peak_1526	139	.	8.74146	17.2628	13.9024	243
chr1	159373440	159373758	H1_peak_1527	42	.	4.02524	6.9063	4.28066	184
chr1	159380094	159380532	H1_peak_1528	73	.	4.79595	10.2238	7.31657	229
chr1	159388549	159388761	H1_peak_1529	116	.	8.20051	14.8521	11.6361	99
chr1	160182853	160183181	H1_peak_1530	117	.	7.72863	14.9995	11.7723	152
chr1	160226543	160226933	H1_peak_1531a	48	.	4.71042	7.53305	4.85405	95
chr1	160226543	160226933	H1_peak_1531b	53	.	5.4317	8.05841	5.33163	309
chr1	160431188	160431460	H1_peak_1532	93	.	7.68339	12.4615	9.39313	110
chr1	160484516	160484791	H1_peak_1533	53	.	4.81815	8.02343	5.3059	88
chr1	160696383	160696651	H1_peak_1534	33	.	4.05386	5.86499	3.361	140
chr1	161162004	161162503	H1_peak_1535a	59	.	5.44978	8.75283	5.9765	177
chr1	161162004	161162503	H1_peak_1535b	91	.	7.13474	12.2455	9.19519	376
chr1	161173098	161173275	H1_peak_1536	59	.	5.70298	8.75283	5.9765	78
chr1	161285339	161285715	H1_peak_1537	54	.	3.61326	8.23007	5.49468	128
chr1	161447724	161448116	H1_peak_1538	48	.	4.92928	7.53305	4.85405	209
chr1	161465684	161466048	H1_peak_1539	150	.	8.64981	18.4988	15.0632	218
chr1	161527830	161528034	H1_peak_1540	52	.	5.7236	7.9539	5.24166	88
chr1	161600858	161601035	H1_peak_1541	42	.	4.94337	6.88939	4.28066	87
chr1	161908000	161908245	H1_peak_1542	65	.	5.84904	9.39771	6.54714	124
chr1	161967230	161967532	H1_peak_1543	48	.	4.92928	7.53305	4.85405	122
chr1	161980850	161981032	H1_peak_1544	53	.	5.72494	8.05841	5.33163	90
chr1	161987862	161988092	H1_peak_1545	35	.	4.84522	6.1158	3.57593	131
chr1	162142706	162143601	H1_peak_1546a	168	.	10.4619	20.3899	16.8709	429
chr1	162142706	162143601	H1_peak_1546b	83	.	6.13188	11.3966	8.39662	686
chr1	162282097	162282312	H1_peak_1547	33	.	4.27272	5.86499	3.361	98
chr1	162300661	162301256	H1_peak_1548	189	.	7.4222	22.5515	18.9273	275
chr1	162347437	162347628	H1_peak_1549	33	.	4.27272	5.86499	3.361	110
chr1	162378783	162379200	H1_peak_1550	457	.	16.9663	50.2828	45.7844	261
chr1	162448747	162449017	H1_peak_1551	48	.	4.71042	7.53305	4.85405	112
chr1	162451004	162451232	H1_peak_1552	102	.	6.32836	13.4075	10.2789	120
chr1	162465104	162465402	H1_peak_1553	110	.	7.11782	14.2141	11.032	146
chr1	162623087	162623557	H1_peak_1554	208	.	8.78533	24.5802	20.8681	290
chr1	162643566	162643850	H1_peak_1555	144	.	6.50301	17.8356	14.4473	157
chr1	162722687	162722948	H1_peak_1556	33	.	4.05386	5.86499	3.361	194
chr1	162723043	162723317	H1_peak_1557	42	.	4.69016	6.88939	4.28066	100
chr1	162742532	162742915	H1_peak_1558	255	.	11.459	29.4599	25.5713	209
chr1	162755638	162756072	H1_peak_1559	426	.	16.7158	47.0858	42.6654	209
chr1	162762935	162763581	H1_peak_1560a	84	.	6.66431	11.481	8.4732	194
chr1	162762935	162763581	H1_peak_1560b	194	.	10.9323	23.1367	19.4886	490
chr1	162829812	162830217	H1_peak_1561	100	.	6.89897	13.1909	10.0745	166
chr1	162836190	162836756	H1_peak_1562	128	.	8.23505	16.1211	12.8309	112
chr1	162964493	162965179	H1_peak_1563a	47	.	5.30552	7.4329	4.77287	116
chr1	162964493	162965179	H1_peak_1563b	109	.	7.47181	14.1573	10.9827	514
chr1	163061414	163061828	H1_peak_1564	73	.	4.66463	10.2238	7.31657	286
chr1	163141221	163141509	H1_peak_1565	116	.	8.66328	14.8905	11.6694	161
chr1	163180221	163180515	H1_peak_1566	136	.	9.24382	17.0365	13.6874	126
chr1	163181228	163181430	H1_peak_1567	34	.	4.43695	6.00751	3.48088	132
chr1	163648427	163648730	H1_peak_1568	54	.	5.33857	8.18342	5.44903	185
chr1	163806760	163807075	H1_peak_1569	52	.	4.00807	7.99138	5.27596	170
chr1	163838076	163838313	H1_peak_1570	41	.	5.26113	6.71604	4.12805	96
chr1	163899140	163899457	H1_peak_1571	44	.	3.55891	7.09102	4.45153	163
chr1	163934210	163934836	H1_peak_1572	44	.	5.04671	7.04498	4.41066	157
chr1	163969887	163970064	H1_peak_1573	38	.	5.04462	6.40305	3.85215	135
chr1	163971128	163971358	H1_peak_1574	79	.	5.33837	10.9285	7.98142	80
chr1	164114252	164114433	H1_peak_1575	71	.	5.81262	10.0743	7.19219	122
chr1	164126924	164127186	H1_peak_1576	64	.	5.58584	9.31879	6.47821	152
chr1	164139256	164139547	H1_peak_1577	20	.	3.9971	4.37902	2.04671	93
chr1	164146930	164147136	H1_peak_1578	33	.	4.05386	5.86499	3.361	92
chr1	164147360	164147730	H1_peak_1579	115	.	8.02309	14.7981	11.583	239
chr1	164439512	164439774	H1_peak_1580	148	.	9.53706	18.2668	14.8666	130
chr1	164500574	164501119	H1_peak_1581	257	.	12.5396	29.6196	25.7238	143
chr1	164662299	164662484	H1_peak_1582	48	.	4.71042	7.53305	4.85405	58
chr1	164670439	164670840	H1_peak_1583	73	.	5.8047	10.2513	7.33336	250
chr1	165181962	165182144	H1_peak_1584	27	.	4.18375	5.16248	2.73261	114
chr1	165211821	165212248	H1_peak_1585	198	.	9.77765	23.5007	19.8335	209
chr1	165374066	165374283	H1_peak_1586	50	.	5.57954	7.73507	5.03886	120
chr1	165709653	165709852	H1_peak_1587	23	.	3.50702	4.6473	2.30304	114
chr1	165804317	165804553	H1_peak_1588	72	.	6.31142	10.1383	7.23983	107
chr1	165859904	165860223	H1_peak_1589	48	.	4.71042	7.53305	4.85405	147
chr1	165924731	165925205	H1_peak_1590	108	.	6.86659	14.0424	10.873	230
chr1	165973677	165973991	H1_peak_1591	52	.	5.7236	7.9539	5.24166	187
chr1	166040041	166040249	H1_peak_1592	65	.	6.12079	9.39771	6.54714	101
chr1	166178664	166178971	H1_peak_1593	56	.	4.6818	8.44714	5.68752	131
chr1	166179398	166179692	H1_peak_1594a	33	.	4.05386	5.86499	3.361	83
chr1	166179398	166179692	H1_peak_1594b	27	.	4.18375	5.16248	2.73261	171
chr1	166193859	166194127	H1_peak_1595	72	.	6.70349	10.1439	7.23983	142
chr1	166322420	166322638	H1_peak_1596	100	.	6.99776	13.1022	10.0019	128
chr1	166335823	166336000	H1_peak_1597	26	.	3.83501	5.08049	2.65882	82
chr1	166358911	166359176	H1_peak_1598	151	.	9.88865	18.5822	15.1432	136
chr1	166378914	166379103	H1_peak_1599	45	.	4.73362	7.21709	4.57128	98
chr1	166381618	166381795	H1_peak_1600	54	.	5.41849	8.15234	5.42254	86
chr1	166387919	166388527	H1_peak_1601a	73	.	5.92623	10.2644	7.34634	131
chr1	166387919	166388527	H1_peak_1601b	64	.	4.84595	9.25272	6.43067	428
chr1	166391803	166392325	H1_peak_1602	172	.	9.08752	20.7457	17.2091	287
chr1	166404942	166405266	H1_peak_1603	71	.	5.01009	10.0802	7.19219	164
chr1	166441699	166441915	H1_peak_1604	42	.	5.39697	6.91332	4.28066	87
chr1	166480789	166481014	H1_peak_1605	79	.	7.11056	10.9108	7.9674	103
chr1	166481156	166481370	H1_peak_1606	56	.	5.14813	8.41215	5.66143	165
chr1	166482728	166483236	H1_peak_1607	194	.	9.74408	23.0554	19.408	254
chr1	166500999	166501260	H1_peak_1608	32	.	4.58495	5.67988	3.20339	125
chr1	166516470	166516896	H1_peak_1609	130	.	9.01362	16.4022	13.0812	159
chr1	166700745	166700973	H1_peak_1610	79	.	5.33837	10.9285	7.98142	132
chr1	166817985	166818230	H1_peak_1611	160	.	9.8303	19.5173	16.0426	100
chr1	166826436	166826911	H1_peak_1612	96	.	6.62513	12.7194	9.63303	305
chr1	166829078	166829469	H1_peak_1613	71	.	5.01009	10.0802	7.19219	169
chr1	166924313	166924814	H1_peak_1614	329	.	11.5757	37.0673	32.9269	322
chr1	166942554	166942839	H1_peak_1615	142	.	9.62423	17.6436	14.2615	149
chr1	166969680	166970157	H1_peak_1616	150	.	8.64981	18.4988	15.0632	192
chr1	166976774	166977371	H1_peak_1617	499	.	17.8417	54.5286	49.9322	305
chr1	166978261	166978447	H1_peak_1618	45	.	5.22101	7.19307	4.55243	83
chr1	167019705	167020019	H1_peak_1619	140	.	8.41992	17.4446	14.064	208
chr1	167040770	167041289	H1_peak_1620	816	.	27.8602	86.9843	81.6895	290
chr1	167044458	167045488	H1_peak_1621a	95	.	5.8177	12.6578	9.58278	221
chr1	167044458	167045488	H1_peak_1621b	306	.	8.92085	34.7149	30.6448	686
chr1	167049560	167049967	H1_peak_1622	172	.	10.0075	20.7997	17.251	157
chr1	167124197	167124416	H1_peak_1623	39	.	4.76201	6.50046	3.93669	84
chr1	167124477	167124741	H1_peak_1624	70	.	6.16521	9.90453	7.03125	128
chr1	167166842	167167331	H1_peak_1625	113	.	6.32321	14.5125	11.3162	376
chr1	167232900	167233183	H1_peak_1626	56	.	5.14813	8.41215	5.66143	184
chr1	167390245	167390553	H1_peak_1627	41	.	4.49157	6.6833	4.10392	134
chr1	167391190	167391435	H1_peak_1628	85	.	5.95081	11.5261	8.51646	122
chr1	167517953	167518203	H1_peak_1629	118	.	8.63722	15.0709	11.8405	108
chr1	167519362	167519591	H1_peak_1630	34	.	4.43695	6.00751	3.48088	69
chr1	167548369	167548752	H1_peak_1631	42	.	4.02524	6.9063	4.28066	213
chr1	167564311	167564681	H1_peak_1632	64	.	5.58584	9.31879	6.47821	222
chr1	167564774	167565071	H1_peak_1633	61	.	5.15396	8.9511	6.15978	159
chr1	167572239	167572813	H1_peak_1634a	81	.	6.28668	11.0595	8.10126	163
chr1	167572239	167572813	H1_peak_1634b	60	.	5.52521	8.87522	6.08835	440
chr1	167583696	167583909	H1_peak_1635	39	.	5.12905	6.52493	3.96018	124
chr1	167585769	167585946	H1_peak_1636	39	.	4.76201	6.50046	3.93669	85
chr1	167592983	167593348	H1_peak_1637	133	.	8.74323	16.6939	13.3613	168
chr1	167597479	167597956	H1_peak_1638	94	.	7.20782	12.5625	9.49	211
chr1	167609831	167610019	H1_peak_1639	27	.	3.93054	5.16248	2.73261	84
chr1	167614674	167615399	H1_peak_1640a	72	.	6.31142	10.1383	7.23983	119
chr1	167614674	167615399	H1_peak_1640b	269	.	14.0879	30.8888	26.9504	481
chr1	167621636	167621990	H1_peak_1641	84	.	6.66431	11.481	8.4732	177
chr1	167631135	167631897	H1_peak_1642a	159	.	6.18517	19.3873	15.9201	240
chr1	167631135	167631897	H1_peak_1642b	38	.	4.62749	6.41053	3.85469	643
chr1	167632936	167633205	H1_peak_1643	56	.	5.14813	8.41215	5.66143	115
chr1	167637909	167638684	H1_peak_1644	137	.	8.83836	17.1222	13.7675	330
chr1	167647788	167648252	H1_peak_1645	42	.	4.18938	6.9063	4.28066	163
chr1	167654693	167654877	H1_peak_1646	42	.	5.07033	6.91332	4.28066	87
chr1	167694187	167694391	H1_peak_1647	41	.	4.94272	6.71604	4.12805	96
chr1	167932734	167933030	H1_peak_1648	126	.	8.29485	15.9496	12.6663	151
chr1	167933179	167933709	H1_peak_1649	82	.	6.24241	11.2084	8.23161	209
chr1	167954224	167954472	H1_peak_1650	41	.	4.49157	6.6833	4.10392	116
chr1	167977907	167978244	H1_peak_1651	93	.	7.68339	12.4615	9.39313	124
chr1	168056939	168057466	H1_peak_1652a	66	.	6.21181	9.53738	6.67973	151
chr1	168056939	168057466	H1_peak_1652b	79	.	6.68647	10.8904	7.94807	410
chr1	168057782	168058308	H1_peak_1653	168	.	7.80048	20.3845	16.866	310
chr1	168062375	168062648	H1_peak_1654	83	.	6.95287	11.3103	8.31382	127
chr1	168308967	168309287	H1_peak_1655	244	.	12.7535	28.261	24.4161	141
chr1	168309456	168309680	H1_peak_1656	36	.	3.8611	6.17368	3.62856	100
chr1	168339733	168340090	H1_peak_1657a	41	.	4.49157	6.6833	4.10392	86
chr1	168339733	168340090	H1_peak_1657b	47	.	5.30552	7.4329	4.77287	252
chr1	168749590	168749939	H1_peak_1658	84	.	6.66431	11.481	8.4732	205
chr1	169168019	169168267	H1_peak_1659	116	.	8.66328	14.8905	11.6694	127
chr1	169175350	169175598	H1_peak_1660	92	.	7.19114	12.3369	9.27788	89
chr1	169189947	169190144	H1_peak_1661	36	.	3.8611	6.17368	3.62856	81
chr1	169203544	169203846	H1_peak_1662	82	.	7.03012	11.2878	8.29199	168
chr1	169213932	169214127	H1_peak_1663	82	.	6.8979	11.2237	8.24314	99
chr1	169214482	169214776	H1_peak_1664	42	.	4.94337	6.88939	4.28066	188
chr1	169222801	169222997	H1_peak_1665	64	.	5.58584	9.31879	6.47821	143
chr1	169238516	169238806	H1_peak_1666	48	.	4.71042	7.53305	4.85405	160
chr1	169280134	169280672	H1_peak_1667a	60	.	6.21637	8.79129	6.00769	106
chr1	169280134	169280672	H1_peak_1667b	62	.	6.05023	9.03172	6.22216	343
chr1	169396874	169397242	H1_peak_1668	64	.	5.36699	9.31879	6.47821	213
chr1	169528378	169528912	H1_peak_1669	48	.	4.92928	7.53305	4.85405	203
chr1	170110759	170111155	H1_peak_1670	82	.	6.8979	11.2237	8.24314	166
chr1	170160297	170160517	H1_peak_1671	72	.	6.60466	10.1383	7.23983	86
chr1	170218067	170218755	H1_peak_1672	205	.	10.1818	24.2325	20.543	413
chr1	170261773	170261957	H1_peak_1673	49	.	4.35352	7.66459	4.97671	81
chr1	170310371	170310604	H1_peak_1674	34	.	4.08201	6.01176	3.48377	83
chr1	170312959	170313312	H1_peak_1675	140	.	8.2121	17.4005	14.0284	130
chr1	170322113	170322321	H1_peak_1676	42	.	4.94337	6.88939	4.28066	129
chr1	170336148	170336550	H1_peak_1677	180	.	10.9355	21.638	18.0579	142
chr1	170340150	170340604	H1_peak_1678	329	.	11.7399	37.0673	32.9269	226
chr1	170361933	170362401	H1_peak_1679	111	.	8.17033	14.3337	11.1491	327
chr1	170362452	170362899	H1_peak_1680	59	.	5.44978	8.75283	5.9765	206
chr1	170406405	170406816	H1_peak_1681	105	.	6.5608	13.7614	10.5995	170
chr1	170406907	170407452	H1_peak_1682	283	.	10.5671	32.3293	28.3433	262
chr1	170512566	170512987	H1_peak_1683	178	.	11.2763	21.3739	17.8026	186
chr1	170638775	170639442	H1_peak_1684a	82	.	4.65318	11.2515	8.26997	124
chr1	170638775	170639442	H1_peak_1684b	45	.	4.73362	7.21709	4.57128	450
chr1	170714826	170715028	H1_peak_1685	38	.	4.62749	6.41053	3.85469	94
chr1	170849648	170849917	H1_peak_1686	127	.	9.24071	16.0229	12.7382	116
chr1	171029444	171029691	H1_peak_1687	91	.	7.49001	12.1562	9.11455	118
chr1	171179231	171179480	H1_peak_1688	28	.	3.22019	5.31046	2.86554	129
chr1	171461428	171461825	H1_peak_1689	135	.	6.3717	16.9306	13.5908	236
chr1	171902171	171902511	H1_peak_1690	114	.	8.3641	14.64	11.4334	149
chr1	171936742	171936935	H1_peak_1691	128	.	9.31655	16.1428	12.8428	149
chr1	171994252	171994613	H1_peak_1692a	41	.	4.94272	6.71604	4.12805	90
chr1	171994252	171994613	H1_peak_1692b	26	.	3.83501	5.08049	2.65882	213
chr1	172104597	172104944	H1_peak_1693	70	.	6.53478	9.88181	7.00907	203
chr1	172105246	172105457	H1_peak_1694	92	.	7.19114	12.3369	9.27788	107
chr1	172222730	172222927	H1_peak_1695	77	.	6.2094	10.7345	7.79793	97
chr1	172361414	172361891	H1_peak_1696	316	.	16.1758	35.7057	31.6087	263
chr1	172368908	172369115	H1_peak_1697	20	.	3.67226	4.33576	2.00794	110
chr1	172408268	172408661	H1_peak_1698	108	.	8.09769	13.9871	10.8202	154
chr1	172431656	172431970	H1_peak_1699	40	.	3.61413	6.60524	4.03639	107
chr1	172432575	172432984	H1_peak_1700	72	.	6.31142	10.1383	7.23983	204
chr1	172440784	172441247	H1_peak_1701	42	.	5.07033	6.91332	4.28066	225
chr1	172451767	172451967	H1_peak_1702	62	.	5.5756	9.11507	6.29841	80
chr1	172485015	172485463	H1_peak_1703	161	.	6.89695	19.6848	16.1926	200
chr1	172535638	172536111	H1_peak_1704	160	.	9.65363	19.5267	16.0469	248
chr1	172540026	172540273	H1_peak_1705	188	.	11.4089	22.4138	18.8	117
chr1	172552956	172553554	H1_peak_1706	781	.	26.4659	83.3255	78.1032	284
chr1	172574401	172574729	H1_peak_1707	34	.	4.08201	6.01176	3.48377	110
chr1	172577671	172577922	H1_peak_1708	31	.	4.52339	5.65272	3.17767	82
chr1	172581366	172581920	H1_peak_1709	319	.	10.1798	36.0818	31.9696	248
chr1	172581974	172582738	H1_peak_1710a	30	.	3.53282	5.46828	3.01145	131
chr1	172581974	172582738	H1_peak_1710b	150	.	9.24787	18.4236	15.0025	338
chr1	172651763	172652009	H1_peak_1711	68	.	6.42448	9.71089	6.85031	96
chr1	172721309	172721487	H1_peak_1712	42	.	5.39697	6.91332	4.28066	87
chr1	172775956	172776261	H1_peak_1713	100	.	6.68012	13.1909	10.0745	137
chr1	172797898	172798092	H1_peak_1714	71	.	5.01009	10.0802	7.19219	83
chr1	172798615	172798891	H1_peak_1715	40	.	3.61413	6.60524	4.03639	152
chr1	172815460	172815642	H1_peak_1716	31	.	4.49025	5.605	3.13088	66
chr1	172845758	172846218	H1_peak_1717	499	.	15.0227	54.5739	49.9714	200
chr1	173041300	173041696	H1_peak_1718	30	.	3.53282	5.46828	3.01145	69
chr1	173051133	173051360	H1_peak_1719	77	.	6.2094	10.7345	7.79793	101
chr1	173080511	173080947	H1_peak_1720	113	.	6.32321	14.5125	11.3162	174
chr1	173113938	173114261	H1_peak_1721	82	.	7.03012	11.2878	8.29199	191
chr1	173119173	173119807	H1_peak_1722	113	.	6.48735	14.5125	11.3162	268
chr1	173152613	173153039	H1_peak_1723	100	.	6.89897	13.1909	10.0745	174
chr1	173177091	173177456	H1_peak_1724	118	.	7.06548	15.0441	11.8147	183
chr1	173192804	173193829	H1_peak_1725a	65	.	5.84904	9.39771	6.54714	205
chr1	173192804	173193829	H1_peak_1725b	82	.	6.02355	11.2084	8.23161	399
chr1	173192804	173193829	H1_peak_1725c	128	.	9.31655	16.1428	12.8428	799
chr1	173200279	173200541	H1_peak_1726	62	.	5.5756	9.11507	6.29841	107
chr1	173211167	173211478	H1_peak_1727	38	.	4.62749	6.41053	3.85469	179
chr1	173218003	173218208	H1_peak_1728	41	.	5.26113	6.71604	4.12805	86
chr1	173258864	173259129	H1_peak_1729	49	.	5.01793	7.67506	4.98355	111
chr1	173259303	173259934	H1_peak_1730	160	.	9.8303	19.5173	16.0426	212
chr1	173275609	173275915	H1_peak_1731	30	.	3.53282	5.46828	3.01145	180
chr1	173341309	173341663	H1_peak_1732	56	.	5.14813	8.41215	5.66143	80
chr1	173342220	173342422	H1_peak_1733	48	.	4.71042	7.53305	4.85405	101
chr1	173433208	173433878	H1_peak_1734a	56	.	4.50752	8.4274	5.67562	134
chr1	173433208	173433878	H1_peak_1734b	56	.	4.6818	8.44714	5.68752	346
chr1	173925035	173925244	H1_peak_1735	49	.	4.79514	7.67506	4.98355	114
chr1	173957130	173957690	H1_peak_1736	176	.	9.14714	21.2133	17.6502	394
chr1	174024422	174024799	H1_peak_1737	153	.	6.63432	18.7537	15.302	202
chr1	174025524	174025726	H1_peak_1738	33	.	4.41246	5.90213	3.39657	87
chr1	174090505	174090877	H1_peak_1739	75	.	6.39255	10.4255	7.50217	214
chr1	174136267	174136444	H1_peak_1740	20	.	3.4584	4.42864	2.09143	83
chr1	174136724	174137118	H1_peak_1741	223	.	9.91511	26.1151	22.343	168
chr1	174147244	174147604	H1_peak_1742	339	.	12.4887	38.1222	33.9532	208
chr1	174150121	174150382	H1_peak_1743	100	.	6.89897	13.1909	10.0745	166
chr1	174150552	174150853	H1_peak_1744	61	.	5.36413	8.9511	6.15978	155
chr1	174172497	174172895	H1_peak_1745	130	.	6.97978	16.4086	13.0812	153
chr1	174240055	174240556	H1_peak_1746	375	.	13.2073	41.8677	37.5929	288
chr1	174306289	174306707	H1_peak_1747	103	.	7.77762	13.4761	10.3409	198
chr1	174353703	174353894	H1_peak_1748	52	.	5.7236	7.9539	5.24166	91
chr1	174362073	174362265	H1_peak_1749	33	.	4.7437	5.91339	3.39657	105
chr1	174363273	174363475	H1_peak_1750	20	.	3.61615	4.33257	2.00794	104
chr1	174430891	174431478	H1_peak_1751	100	.	6.68012	13.1909	10.0745	322
chr1	174431666	174432211	H1_peak_1752a	32	.	4.62431	5.73764	3.25608	86
chr1	174431666	174432211	H1_peak_1752b	173	.	10.9925	20.9168	17.3611	340
chr1	174433697	174433928	H1_peak_1753	51	.	5.19657	7.80531	5.10446	155
chr1	174438337	174438707	H1_peak_1754	184	.	10.0791	22.0821	18.4793	229
chr1	174444042	174444339	H1_peak_1755	42	.	5.07033	6.91332	4.28066	183
chr1	174455451	174455843	H1_peak_1756	62	.	6.05023	9.03172	6.22216	252
chr1	174456449	174456730	H1_peak_1757	92	.	7.19114	12.3369	9.27788	162
chr1	174456811	174457004	H1_peak_1758	44	.	5.13846	7.06856	4.4295	85
chr1	174458919	174459121	H1_peak_1759	64	.	5.58584	9.31879	6.47821	119
chr1	174493415	174493631	H1_peak_1760	60	.	6.21637	8.79129	6.00769	124
chr1	174562526	174562954	H1_peak_1761	47	.	5.03377	7.4329	4.77287	239
chr1	174563050	174563517	H1_peak_1762	81	.	6.28668	11.0595	8.10126	314
chr1	175227837	175228041	H1_peak_1763	82	.	7.35676	11.2878	8.29199	99
chr1	175911202	175911457	H1_peak_1764	64	.	5.36699	9.31879	6.47821	158
chr1	176102803	176103009	H1_peak_1765	90	.	6.26989	12.097	9.0591	110
chr1	176169946	176170217	H1_peak_1766	42	.	5.39697	6.91332	4.28066	242
chr1	176438759	176439098	H1_peak_1767	62	.	6.37686	9.03172	6.22216	137
chr1	177012283	177012562	H1_peak_1768	82	.	6.24241	11.2084	8.23161	149
chr1	177058702	177058899	H1_peak_1769	24	.	3.91641	4.77379	2.4144	89
chr1	177290264	177290506	H1_peak_1770	48	.	4.71042	7.53305	4.85405	115
chr1	177555491	177555688	H1_peak_1771	64	.	5.36699	9.31879	6.47821	105
chr1	177622690	177623269	H1_peak_1772	36	.	3.8611	6.17368	3.62856	274
chr1	177692451	177692677	H1_peak_1773	60	.	6.21637	8.79129	6.00769	123
chr1	177975577	177975764	H1_peak_1774	26	.	3.83501	5.08049	2.65882	110
chr1	178008639	178008816	H1_peak_1775	35	.	4.84522	6.1158	3.57593	122
chr1	178178322	178178594	H1_peak_1776	68	.	5.95619	9.72985	6.86464	192
chr1	178435005	178435195	H1_peak_1777	62	.	6.05023	9.03172	6.22216	102
chr1	178503799	178503976	H1_peak_1778	44	.	5.13846	7.06856	4.4295	140
chr1	178504037	178504303	H1_peak_1779	72	.	6.70349	10.1439	7.23983	96
chr1	178731061	178731426	H1_peak_1780	39	.	5.12905	6.52493	3.96018	200
chr1	178743843	178744304	H1_peak_1781	61	.	5.15396	8.9511	6.15978	282
chr1	178752140	178752351	H1_peak_1782	82	.	6.02355	11.2084	8.23161	116
chr1	178815496	178815710	H1_peak_1783	28	.	3.01178	5.26629	2.82493	123
chr1	178917530	178917806	H1_peak_1784	93	.	6.57746	12.3885	9.3277	173
chr1	178928082	178928280	H1_peak_1785	42	.	5.07033	6.91332	4.28066	34
chr1	179168510	179168834	H1_peak_1786	56	.	4.6818	8.44714	5.68752	145
chr1	179188323	179188519	H1_peak_1787	44	.	5.13846	7.06856	4.4295	119
chr1	179188652	179188987	H1_peak_1788	61	.	5.92451	8.9376	6.15019	96
chr1	179276608	179277051	H1_peak_1789	204	.	12.2562	24.1087	20.4252	192
chr1	179371726	179372012	H1_peak_1790	42	.	4.94337	6.88939	4.28066	158
chr1	179462093	179462299	H1_peak_1791	73	.	5.8047	10.2513	7.33336	101
chr1	179485813	179486099	H1_peak_1792	20	.	3.61615	4.33257	2.00794	196
chr1	179535777	179536068	H1_peak_1793	82	.	7.03012	11.2878	8.29199	172
chr1	179553544	179553972	H1_peak_1794	130	.	7.77439	16.3197	13.0051	199
chr1	179726612	179726906	H1_peak_1795	84	.	6.93606	11.481	8.4732	154
chr1	179913401	179913631	H1_peak_1796	27	.	3.93054	5.16248	2.73261	58
chr1	180051436	180051642	H1_peak_1797	103	.	7.77762	13.4761	10.3409	110
chr1	180117823	180118000	H1_peak_1798	28	.	4.29268	5.25292	2.81285	148
chr1	180149875	180150120	H1_peak_1799	102	.	6.51714	13.4075	10.2789	137
chr1	180166064	180166258	H1_peak_1800	33	.	4.05386	5.86499	3.361	62
chr1	180206238	180206649	H1_peak_1801	33	.	4.05386	5.86499	3.361	87
chr1	180247340	180247729	H1_peak_1802	37	.	4.30788	6.27754	3.73129	225
chr1	180248244	180248498	H1_peak_1803	128	.	6.54955	16.143	12.843	134
chr1	180248620	180249433	H1_peak_1804a	227	.	8.21008	26.5338	22.754	169
chr1	180248620	180249433	H1_peak_1804b	118	.	7.06548	15.0441	11.8147	469
chr1	180266445	180266954	H1_peak_1805	147	.	8.05998	18.1565	14.7602	269
chr1	180267824	180268409	H1_peak_1806a	76	.	6.12577	10.5962	7.66823	145
chr1	180267824	180268409	H1_peak_1806b	90	.	6.76073	12.0693	9.03398	351
chr1	180298802	180299370	H1_peak_1807a	61	.	5.36413	8.9511	6.15978	100
chr1	180298802	180299370	H1_peak_1807b	140	.	7.64979	17.3935	14.0283	379
chr1	180326590	180326871	H1_peak_1808	71	.	5.81262	10.0743	7.19219	181
chr1	180335586	180335961	H1_peak_1809	75	.	4.84803	10.4381	7.51315	130
chr1	180336015	180336826	H1_peak_1810	99	.	6.46879	13.0597	9.96163	474
chr1	180339043	180339424	H1_peak_1811	75	.	6.43973	10.5003	7.57431	153
chr1	180378452	180378691	H1_peak_1812	30	.	3.53282	5.46828	3.01145	138
chr1	180446097	180446312	H1_peak_1813	64	.	5.36699	9.31879	6.47821	88
chr1	180458007	180458257	H1_peak_1814	25	.	4.41707	4.95824	2.54828	87
chr1	180458842	180459136	H1_peak_1815	84	.	6.93606	11.481	8.4732	158
chr1	180460686	180460933	H1_peak_1816	23	.	3.94674	4.74986	2.39657	84
chr1	180482442	180482917	H1_peak_1817	59	.	5.70298	8.75283	5.9765	266
chr1	180483112	180483361	H1_peak_1818	91	.	6.46126	12.1886	9.13908	107
chr1	180575083	180575596	H1_peak_1819	338	.	13.6835	38.0296	33.8616	265
chr1	180576749	180577058	H1_peak_1820	228	.	10.8384	26.6287	22.8432	129
chr1	180591611	180592137	H1_peak_1821	670	.	21.3369	72.0521	67.0706	254
chr1	180646599	180646903	H1_peak_1822	149	.	7.4722	18.3673	14.9509	162
chr1	180733321	180733645	H1_peak_1823	219	.	11.2735	25.7505	21.9933	200
chr1	180752405	180752758	H1_peak_1824	41	.	4.49157	6.6833	4.10392	83
chr1	180778772	180779001	H1_peak_1825	50	.	5.57954	7.73507	5.03886	87
chr1	180971880	180972440	H1_peak_1826	87	.	5.66665	11.7967	8.7719	211
chr1	180984615	180984828	H1_peak_1827	31	.	4.49025	5.605	3.13088	101
[truncated: 33,307 more rows]

## Sheet: H2.narrowPeak
chr	start	end	name	score	strand	signalValue	pValue	qValue	peak
chr1	3467433	3467613	H2_peak_1	32	.	4.74219	5.85432	3.29745	120
chr1	3661760	3661978	H2_peak_2	40	.	4.40081	6.6833	4.03219	123
chr1	4561678	4562278	H2_peak_3	122	.	8.76296	15.6484	12.2965	461
chr1	4798100	4798387	H2_peak_4	23	.	3.93995	4.69341	2.30359	87
chr1	4847567	4847949	H2_peak_5	81	.	6.07566	11.2084	8.13472	220
chr1	4908290	4908681	H2_peak_6	101	.	7.79515	13.3359	10.1321	137
chr1	5073093	5073418	H2_peak_7	63	.	5.59713	9.31879	6.39778	136
chr1	6066675	6067136	H2_peak_8	228	.	13.24	26.7316	22.8574	218
chr1	6204380	6204607	H2_peak_9	23	.	3.48006	4.79185	2.36939	87
chr1	6795344	6795602	H2_peak_10	76	.	6.40893	10.6287	7.61194	159
chr1	7078484	7079375	H2_peak_11a	23	.	3.48006	4.79185	2.36939	237
chr1	7078484	7079375	H2_peak_11b	44	.	4.97151	7.19831	4.48612	438
chr1	7078484	7079375	H2_peak_11c	142	.	8.03952	17.7298	14.2605	695
chr1	7388040	7388486	H2_peak_12	72	.	5.83639	10.2513	7.25244	133
chr1	7736067	7736381	H2_peak_13	139	.	7.06901	17.3804	13.9252	150
chr1	7743812	7744130	H2_peak_14	121	.	6.53066	15.4524	12.112	121
chr1	9537875	9538267	H2_peak_15	50	.	5.45034	7.88038	5.09353	107
chr1	9554596	9554973	H2_peak_16	90	.	6.55418	12.1886	9.06119	189
chr1	9690415	9690868	H2_peak_17	99	.	6.79345	13.1909	9.99716	181
chr1	9738300	9738527	H2_peak_18	63	.	5.99919	9.30518	6.39778	116
chr1	9927831	9928059	H2_peak_19	65	.	6.13496	9.45864	6.53219	85
chr1	9934000	9934416	H2_peak_20a	70	.	5.99692	9.96971	7.014	116
chr1	9934000	9934416	H2_peak_20b	56	.	5.15295	8.46955	5.62797	317
chr1	10029713	10029899	H2_peak_21	63	.	5.99919	9.30518	6.39778	87
chr1	10030131	10030323	H2_peak_22	44	.	4.97151	7.19831	4.48612	82
chr1	10222893	10223346	H2_peak_23	73	.	6.29336	10.3257	7.31991	269
chr1	10275625	10275896	H2_peak_24	103	.	7.92887	13.5531	10.3229	96
chr1	10983208	10983549	H2_peak_25	97	.	7.53214	12.9094	9.73229	185
chr1	11646708	11646941	H2_peak_26	70	.	6.477	10.0445	7.07822	137
chr1	11927176	11927419	H2_peak_27	77	.	6.97713	10.816	7.79168	122
chr1	12335519	12335768	H2_peak_28	40	.	4.40081	6.6833	4.03219	21
chr1	12406577	12406802	H2_peak_29	31	.	4.62187	5.67891	3.13879	100
chr1	12414672	12414878	H2_peak_30	70	.	5.74057	9.96971	7.014	122
chr1	12456406	12456638	H2_peak_31	103	.	8.28295	13.5531	10.3229	113
chr1	12613166	12613421	H2_peak_32	55	.	5.1186	8.41215	5.58188	125
chr1	12682424	12682755	H2_peak_33	160	.	8.70755	19.6141	16.0435	158
chr1	12847727	12847964	H2_peak_34	99	.	6.79345	13.1909	9.99716	108
chr1	12937403	12937893	H2_peak_35	130	.	6.88956	16.4086	13.0039	169
chr1	12981423	12981839	H2_peak_36	146	.	9.65306	18.1222	14.6391	210
chr1	13295352	13295677	H2_peak_37	129	.	7.7505	16.3197	12.9198	181
chr1	13356663	13356853	H2_peak_38	42	.	4.19785	6.9063	4.21915	172
chr1	13362791	13363202	H2_peak_39	85	.	5.55017	11.6323	8.53911	117
chr1	13363965	13364372	H2_peak_40a	29	.	4.46723	5.45448	2.94247	91
chr1	13363965	13364372	H2_peak_40b	40	.	4.40081	6.6833	4.03219	273
chr1	13579824	13580247	H2_peak_41	99	.	6.79345	13.1909	9.99716	236
chr1	13620413	13620662	H2_peak_42	92	.	7.5748	12.3589	9.21161	125
chr1	13633142	13633438	H2_peak_43	70	.	6.86665	10.0558	7.07822	147
chr1	13761081	13761387	H2_peak_44	170	.	10.6059	20.6278	17.0105	155
chr1	13916134	13916337	H2_peak_45	61	.	5.84179	8.99599	6.11197	98
chr1	14217665	14217870	H2_peak_46	27	.	3.03783	5.26629	2.76195	89
chr1	14299736	14300068	H2_peak_47	34	.	3.95622	5.98896	3.40521	206
chr1	14454939	14455210	H2_peak_48	66	.	5.86099	9.63129	6.69509	125
chr1	15436928	15437108	H2_peak_49	32	.	4.16155	5.86499	3.29745	73
chr1	15441632	15442109	H2_peak_50	49	.	5.65714	7.66189	4.91039	418
chr1	16094589	16094802	H2_peak_51	51	.	5.4632	7.94909	5.15884	118
chr1	16094946	16095219	H2_peak_52	69	.	6.02661	9.89832	6.94853	174
chr1	16221607	16222102	H2_peak_53	184	.	9.40241	22.1531	18.4596	200
chr1	16509835	16510028	H2_peak_54	24	.	4.03404	4.90637	2.44723	182
chr1	16609115	16609508	H2_peak_55	95	.	5.99232	12.6839	9.51631	253
chr1	16646675	16647157	H2_peak_56a	49	.	4.37729	7.66459	4.91039	198
chr1	16646675	16647157	H2_peak_56b	137	.	7.62513	17.2212	13.7828	370
chr1	16678490	16678965	H2_peak_57a	47	.	4.53821	7.51711	4.79282	83
chr1	16678490	16678965	H2_peak_57b	77	.	5.19658	10.7726	7.74892	352
chr1	16894803	16895191	H2_peak_58	583	.	19.7137	63.2351	58.3689	194
chr1	16986805	16986994	H2_peak_59	24	.	4.38812	4.90637	2.44723	152
chr1	17044011	17044218	H2_peak_60	63	.	4.91564	9.25272	6.35616	118
chr1	17087884	17088254	H2_peak_61	92	.	7.5748	12.3589	9.21161	206
chr1	17717365	17717545	H2_peak_62	50	.	5.45034	7.88038	5.09353	138
chr1	18124538	18124718	H2_peak_63	41	.	5.09627	6.84703	4.1706	100
chr1	18171257	18171712	H2_peak_64	259	.	13.4643	29.9418	25.9465	246
chr1	20048398	20048608	H2_peak_65	50	.	5.80442	7.88038	5.09353	104
chr1	20857545	20857816	H2_peak_66	124	.	8.3526	15.8135	12.4543	166
chr1	20913311	20913617	H2_peak_67	109	.	7.27197	14.2141	10.9465	130
chr1	20941576	20941838	H2_peak_68	112	.	8.06503	14.5172	11.2254	146
chr1	21031221	21031401	H2_peak_69	49	.	5.65714	7.66189	4.91039	85
chr1	21058628	21058862	H2_peak_70	44	.	4.63228	7.12934	4.42394	105
chr1	21069234	21069688	H2_peak_71	26	.	3.94323	5.1	2.60938	157
chr1	21393019	21393205	H2_peak_72	38	.	4.5283	6.42963	3.81114	100
chr1	21521789	21522066	H2_peak_73	103	.	6.67662	13.5782	10.3437	97
chr1	21604041	21604435	H2_peak_74	348	.	13.4087	39.1722	34.8901	169
chr1	21799052	21799391	H2_peak_75	37	.	4.40513	6.3126	3.70932	224
chr1	21803174	21803481	H2_peak_76	126	.	8.32669	15.979	12.611	139
chr1	21820067	21820482	H2_peak_77	49	.	3.75562	7.73977	4.9767	194
chr1	21829156	21829336	H2_peak_78	63	.	5.35786	9.31879	6.39778	93
chr1	21832494	21832687	H2_peak_79	49	.	5.31205	7.66189	4.91039	131
chr1	21845860	21846204	H2_peak_80	122	.	7.83734	15.6121	12.2695	149
chr1	21873914	21874100	H2_peak_81	68	.	6.34732	9.79414	6.8464	87
chr1	21950494	21950944	H2_peak_82	266	.	12.7101	30.7071	26.6843	197
chr1	21951361	21951541	H2_peak_83	55	.	5.1186	8.41215	5.58188	162
chr1	22060266	22060507	H2_peak_84	42	.	4.88897	6.99656	4.29747	143
chr1	22480410	22480590	H2_peak_85	55	.	5.1186	8.41215	5.58188	118
chr1	22586340	22586546	H2_peak_86	25	.	3.92228	5.08049	2.59501	86
chr1	22690412	22690719	H2_peak_87	63	.	4.91564	9.25272	6.35616	115
chr1	22869908	22870111	H2_peak_88	56	.	4.55674	8.44714	5.60737	171
chr1	22938055	22938391	H2_peak_89	66	.	5.86099	9.63129	6.69509	238
chr1	23068779	23069000	H2_peak_90	63	.	5.35786	9.31879	6.39778	145
chr1	23124275	23124620	H2_peak_91	177	.	8.14569	21.4139	17.7636	186
chr1	23153022	23153650	H2_peak_92a	76	.	6.40893	10.6287	7.61194	129
chr1	23153022	23153650	H2_peak_92b	567	.	23.6019	61.6059	56.7776	438
chr1	23194803	23195441	H2_peak_93a	143	.	7.28764	17.8267	14.3559	171
chr1	23194803	23195441	H2_peak_93b	158	.	7.60735	19.3689	15.8239	460
chr1	23209612	23209918	H2_peak_94a	32	.	4.16155	5.86499	3.29745	116
chr1	23209612	23209918	H2_peak_94b	25	.	3.68302	5.08049	2.59501	296
chr1	23262893	23263167	H2_peak_95	37	.	4.40513	6.3126	3.70932	215
chr1	23263314	23264039	H2_peak_96a	91	.	7.07156	12.2806	9.14301	111
chr1	23263314	23264039	H2_peak_96b	72	.	5.83639	10.2513	7.25244	437
chr1	23277760	23278082	H2_peak_97	105	.	7.50479	13.7713	10.5277	170
chr1	23286688	23287066	H2_peak_98	81	.	6.49176	11.217	8.14272	185
chr1	23328298	23328511	H2_peak_99	40	.	4.40081	6.6833	4.03219	160
chr1	23384549	23384833	H2_peak_100	25	.	3.92228	5.08049	2.59501	148
chr1	23390123	23390478	H2_peak_101	51	.	4.07607	7.99138	5.19219	171
chr1	23899012	23899192	H2_peak_102	55	.	5.41083	8.31418	5.50015	120
chr1	23929206	23929386	H2_peak_103	55	.	5.1186	8.41215	5.58188	125
chr1	24012550	24012768	H2_peak_104	55	.	5.1186	8.41215	5.58188	89
chr1	24107019	24107502	H2_peak_105	63	.	5.59713	9.31879	6.39778	281
chr1	24560344	24560559	H2_peak_106	63	.	5.35786	9.31879	6.39778	117
chr1	24685225	24685669	H2_peak_107	78	.	5.27453	10.9285	7.8911	137
chr1	25246061	25246382	H2_peak_108	40	.	4.40081	6.6833	4.03219	168
chr1	28082543	28082792	H2_peak_109	160	.	8.94682	19.6141	16.0435	134
chr1	30865042	30865222	H2_peak_110	38	.	4.82248	6.42963	3.81114	59
chr1	30880803	30881126	H2_peak_111	90	.	7.11221	12.2286	9.09312	171
chr1	30907924	30908122	H2_peak_112	50	.	5.45034	7.88038	5.09353	93
chr1	30929755	30930164	H2_peak_113	55	.	5.75329	8.32957	5.51397	234
chr1	30930347	30931095	H2_peak_114a	99	.	6.79345	13.1909	9.99716	154
chr1	30930347	30931095	H2_peak_114b	100	.	7.72769	13.2265	10.0265	530
chr1	31006560	31007259	H2_peak_115	139	.	8.22903	17.4005	13.938	340
chr1	31129784	31130189	H2_peak_116	92	.	7.5748	12.3589	9.21161	198
chr1	31141908	31142088	H2_peak_117	38	.	4.82248	6.42963	3.81114	108
chr1	31159692	31160188	H2_peak_118	277	.	12.6621	31.8392	27.7736	281
chr1	33165816	33166129	H2_peak_119	55	.	5.1186	8.41215	5.58188	155
chr1	33390895	33391450	H2_peak_120	429	.	16.1247	47.495	42.9858	275
chr1	33419944	33420205	H2_peak_121	79	.	6.68807	10.9538	7.91373	167
chr1	33726664	33727110	H2_peak_122	49	.	5.65714	7.66189	4.91039	347
chr1	33814279	33814821	H2_peak_123	49	.	4.37729	7.66459	4.91039	292
chr1	33964748	33965033	H2_peak_124	23	.	3.93168	4.75242	2.34418	83
chr1	34017307	34017568	H2_peak_125	92	.	7.5748	12.3589	9.21161	131
chr1	34078271	34078824	H2_peak_126	193	.	10.3549	23.0905	19.3573	375
chr1	34152063	34152385	H2_peak_127	77	.	6.97713	10.816	7.79168	181
chr1	34153724	34154156	H2_peak_128	314	.	15.37	35.5889	31.4031	177
chr1	34160823	34161009	H2_peak_129	42	.	5.20657	6.99656	4.29747	88
chr1	34179865	34180111	H2_peak_130	45	.	5.04985	7.24923	4.53603	129
chr1	34186512	34186841	H2_peak_131	146	.	7.31813	18.143	14.6595	200
chr1	34189738	34190044	H2_peak_132	58	.	5.58703	8.66151	5.81332	112
chr1	34241308	34241539	H2_peak_133	58	.	6.00223	8.71087	5.85802	109
chr1	34246186	34246479	H2_peak_134	103	.	8.28295	13.5531	10.3229	173
chr1	34362800	34363063	H2_peak_135	103	.	8.28295	13.5531	10.3229	130
chr1	34369752	34370006	H2_peak_136	103	.	6.17177	13.5895	10.351	158
chr1	34385466	34385723	H2_peak_137	49	.	5.65714	7.66189	4.91039	98
chr1	34444277	34444517	H2_peak_138	46	.	5.11666	7.35485	4.63426	93
chr1	34496799	34496994	H2_peak_139	46	.	5.11666	7.35485	4.63426	90
chr1	34536065	34536521	H2_peak_140	95	.	5.81287	12.6839	9.51631	277
chr1	34722027	34722282	H2_peak_141	47	.	4.87934	7.53305	4.79657	236
chr1	34743339	34743749	H2_peak_142	332	.	14.6279	37.4421	33.2071	208
chr1	34858727	34858909	H2_peak_143	32	.	4.74219	5.85432	3.29745	86
chr1	34899638	34900175	H2_peak_144a	42	.	4.0184	6.9063	4.21915	162
chr1	34899638	34900175	H2_peak_144b	40	.	4.64007	6.6833	4.03219	393
chr1	34900290	34900478	H2_peak_145	33	.	3.95282	5.9324	3.35678	90
chr1	34921174	34921363	H2_peak_146	44	.	4.97151	7.19831	4.48612	160
chr1	35816491	35816921	H2_peak_147	182	.	10.9235	21.9086	18.2263	277
chr1	35936239	35936868	H2_peak_148a	25	.	3.92228	5.08049	2.59501	108
chr1	35936239	35936868	H2_peak_148b	103	.	7.76424	13.5471	10.3229	402
chr1	35983318	35983937	H2_peak_149	129	.	7.98976	16.3197	12.9198	403
chr1	35991977	35992451	H2_peak_150	328	.	11.7346	37.0673	32.8408	301
chr1	36035625	36035851	H2_peak_151	81	.	6.31492	11.2084	8.13472	99
chr1	36072335	36072535	H2_peak_152	38	.	4.84127	6.45933	3.84032	91
chr1	36073949	36074485	H2_peak_153	161	.	8.76599	19.7192	16.1425	213
chr1	36121762	36122014	H2_peak_154	81	.	4.59304	11.2515	8.17607	172
chr1	36124983	36125307	H2_peak_155	120	.	8.49721	15.373	12.0409	146
chr1	36190583	36190835	H2_peak_156	38	.	4.84127	6.45933	3.84032	146
chr1	36218093	36218338	H2_peak_157	89	.	7.3826	12.054	8.93615	123
chr1	36248802	36249220	H2_peak_158	275	.	12.0572	31.578	27.5253	233
chr1	36311906	36312227	H2_peak_159	123	.	8.70024	15.6971	12.342	158
chr1	36321013	36321239	H2_peak_160	70	.	6.477	10.0445	7.07822	160
chr1	36327526	36327733	H2_peak_161	92	.	7.5748	12.3589	9.21161	105
chr1	36330392	36330610	H2_peak_162	40	.	4.40081	6.6833	4.03219	81
chr1	36360169	36360645	H2_peak_163	121	.	6.53066	15.4524	12.112	289
chr1	36364511	36365163	H2_peak_164	51	.	5.52418	7.97917	5.18152	274
chr1	36425869	36426226	H2_peak_165	81	.	4.59304	11.2515	8.17607	214
chr1	36528126	36528403	H2_peak_166	26	.	3.94323	5.1	2.60938	42
chr1	36580303	36580737	H2_peak_167	256	.	14.3022	29.588	25.6048	195
chr1	36592646	36593326	H2_peak_168a	41	.	5.09627	6.84703	4.1706	73
chr1	36592646	36593326	H2_peak_168b	175	.	11.1156	21.2204	17.5747	537
chr1	36596043	36596521	H2_peak_169	184	.	11.1786	22.0928	18.4013	184
chr1	36603907	36604366	H2_peak_170	90	.	6.55418	12.1886	9.06119	336
chr1	36613690	36613892	H2_peak_171	35	.	3.83895	6.17368	3.5766	150
chr1	36613966	36614698	H2_peak_172a	193	.	10.706	23.0898	19.3573	189
chr1	36613966	36614698	H2_peak_172b	33	.	4.2172	5.93784	3.35678	528
chr1	36614998	36615470	H2_peak_173	76	.	6.40893	10.6287	7.61194	202
chr1	36637338	36637831	H2_peak_174a	85	.	6.68289	11.6521	8.55602	165
chr1	36637338	36637831	H2_peak_174b	80	.	6.7946	11.1227	8.07399	411
chr1	36640981	36641310	H2_peak_175	269	.	13.3536	30.9586	26.9319	160
chr1	36646448	36646669	H2_peak_176	55	.	5.70501	8.31418	5.50015	111
chr1	36653087	36653331	H2_peak_177	70	.	6.51257	10.0558	7.07822	162
chr1	36688424	36688604	H2_peak_178	32	.	4.74219	5.85432	3.29745	83
chr1	36748072	36748303	H2_peak_179	61	.	5.48422	9.01771	6.13111	89
chr1	36766552	36766983	H2_peak_180	55	.	5.41083	8.31418	5.50015	168
chr1	36917356	36917748	H2_peak_181	130	.	6.88956	16.4086	13.0039	181
chr1	36976936	36977217	H2_peak_182	48	.	4.91209	7.58612	4.84755	140
chr1	36996562	36996897	H2_peak_183	39	.	4.8947	6.53639	3.91512	212
chr1	37398791	37398985	H2_peak_184	42	.	4.0184	6.9063	4.21915	163
chr1	37408073	37408464	H2_peak_185a	34	.	4.57136	6.05102	3.46067	78
chr1	37408073	37408464	H2_peak_185b	42	.	5.16543	6.9359	4.24779	295
chr1	37441191	37441626	H2_peak_186	163	.	10.7615	19.8888	16.3018	273
chr1	37443239	37443878	H2_peak_187	181	.	10.2445	21.835	18.1701	226
chr1	37486794	37487171	H2_peak_188a	61	.	5.84179	8.99599	6.11197	87
chr1	37486794	37487171	H2_peak_188b	80	.	6.7946	11.1227	8.07399	229
chr1	37597940	37598301	H2_peak_189	95	.	6.95686	12.7001	9.52651	251
chr1	37744516	37744744	H2_peak_190	112	.	8.38264	14.5172	11.2254	143
chr1	37755059	37755429	H2_peak_191	218	.	11.5885	25.6533	21.8172	162
chr1	37921661	37922040	H2_peak_192	23	.	3.48006	4.79185	2.36939	75
chr1	37947099	37947635	H2_peak_193	130	.	6.88956	16.4086	13.0039	192
chr1	38054822	38055074	H2_peak_194	20	.	3.52301	4.46365	2.08488	87
chr1	38160691	38161054	H2_peak_195	188	.	7.52146	22.5515	18.8474	145
chr1	38186255	38187010	H2_peak_196a	100	.	7.68621	13.2632	10.063	155
chr1	38186255	38187010	H2_peak_196b	81	.	6.31492	11.2084	8.13472	345
chr1	38186255	38187010	H2_peak_196c	115	.	6.96153	14.8924	11.5811	674
chr1	38345716	38345917	H2_peak_197	25	.	3.68302	5.08049	2.59501	73
chr1	38364866	38365156	H2_peak_198	81	.	6.07566	11.2084	8.13472	178
chr1	38495358	38495684	H2_peak_199	119	.	8.05547	15.324	11.9937	198
chr1	38499745	38500108	H2_peak_200	368	.	16.2408	41.1565	36.819	169
chr1	38527713	38528039	H2_peak_201	56	.	4.73619	8.44714	5.60737	160
chr1	38814589	38814913	H2_peak_202	90	.	7.11221	12.2286	9.09312	229
chr1	39044200	39044618	H2_peak_203a	33	.	3.50184	5.94584	3.36286	114
chr1	39044200	39044618	H2_peak_203b	86	.	5.63343	11.7967	8.6936	272
chr1	39064286	39064485	H2_peak_204	51	.	5.52418	7.97917	5.18152	108
chr1	39242773	39242974	H2_peak_205	44	.	4.63228	7.12934	4.42394	106
chr1	39344630	39345069	H2_peak_206	63	.	5.35786	9.31879	6.39778	315
chr1	39424695	39424914	H2_peak_207	33	.	4.16773	5.9324	3.35678	128
chr1	39474462	39474818	H2_peak_208	32	.	4.74219	5.85432	3.29745	159
chr1	39500690	39500999	H2_peak_209	78	.	5.45398	10.9285	7.8911	141
chr1	39503202	39503391	H2_peak_210	47	.	4.87934	7.53305	4.79657	128
chr1	39621574	39621767	H2_peak_211	70	.	5.99692	9.96971	7.014	91
chr1	39633956	39634211	H2_peak_212	47	.	4.87934	7.53305	4.79657	135
chr1	39745315	39745779	H2_peak_213	187	.	11.3755	22.4165	18.7196	288
chr1	39770777	39771386	H2_peak_214	98	.	7.93544	13.0133	9.83033	276
chr1	39791315	39791517	H2_peak_215	40	.	4.96696	6.6501	4.01927	93
chr1	39792747	39793138	H2_peak_216	68	.	6.34732	9.79414	6.8464	237
chr1	39797290	39797478	H2_peak_217	33	.	3.50184	5.94584	3.36286	101
chr1	39806654	39806837	H2_peak_218	41	.	4.76513	6.81252	4.14947	71
chr1	39862088	39862516	H2_peak_219	182	.	9.42534	21.8929	18.2153	156
chr1	39924979	39925212	H2_peak_220	47	.	4.87934	7.53305	4.79657	175
chr1	39957431	39957929	H2_peak_221	41	.	4.76513	6.81252	4.14947	143
chr1	40007554	40007901	H2_peak_222	56	.	4.73619	8.44714	5.60737	121
chr1	40196741	40197164	H2_peak_223	99	.	6.79345	13.1909	9.99716	251
chr1	40209063	40209319	H2_peak_224	24	.	4.38812	4.90637	2.44723	242
chr1	40228839	40229233	H2_peak_225	63	.	5.59713	9.31879	6.39778	141
chr1	40230723	40230914	H2_peak_226	78	.	7.03751	10.9092	7.88036	93
chr1	40236283	40236718	H2_peak_227	88	.	6.76598	11.9502	8.84011	297
chr1	40240363	40240687	H2_peak_228	44	.	5.29085	7.12083	4.41773	104
chr1	40281751	40281962	H2_peak_229	29	.	3.6595	5.46828	2.95146	117
chr1	40290058	40290489	H2_peak_230	63	.	5.35786	9.31879	6.39778	157
chr1	40727058	40727238	H2_peak_231	60	.	6.15849	8.95095	6.07626	101
chr1	40862199	40862447	H2_peak_232	30	.	3.95084	5.52722	3.00174	189
chr1	40904493	40904779	H2_peak_233	70	.	5.09508	10.0802	7.09811	106
chr1	41099044	41099229	H2_peak_234	49	.	5.65714	7.66189	4.91039	76
chr1	41115473	41115999	H2_peak_235	207	.	11.5587	24.5225	20.7305	329
chr1	41190828	41191008	H2_peak_236	29	.	4.20245	5.50529	2.98268	169
chr1	41446918	41447684	H2_peak_237	243	.	12.4711	28.2775	24.3423	280
chr1	41612587	41612814	H2_peak_238	70	.	6.477	10.0445	7.07822	126
chr1	41709501	41709833	H2_peak_239	86	.	5.08097	11.8043	8.69957	166
chr1	41727431	41727611	H2_peak_240	50	.	5.45034	7.88038	5.09353	95
chr1	41762565	41762888	H2_peak_241	68	.	6.34732	9.79414	6.8464	189
chr1	41789142	41789345	H2_peak_242	70	.	6.51257	10.0558	7.07822	101
chr1	42286586	42286790	H2_peak_243	70	.	6.477	10.0445	7.07822	88
chr1	42300312	42300583	H2_peak_244	90	.	6.55418	12.1886	9.06119	121
chr1	42907935	42908201	H2_peak_245	58	.	6.00223	8.71087	5.85802	140
chr1	43062872	43063053	H2_peak_246	41	.	4.76513	6.81252	4.14947	86
chr1	43076713	43077000	H2_peak_247	159	.	10.4884	19.4537	15.9008	145
chr1	43112090	43112373	H2_peak_248	103	.	7.92887	13.5531	10.3229	159
chr1	43155458	43155711	H2_peak_249	71	.	5.45718	10.12	7.13492	115
chr1	43185125	43185377	H2_peak_250	40	.	4.40081	6.6833	4.03219	147
chr1	43211457	43211659	H2_peak_251	63	.	6.36208	9.29934	6.39778	177
chr1	43220611	43221062	H2_peak_252	161	.	9.00686	19.7192	16.1425	278
chr1	43253575	43253767	H2_peak_253	55	.	5.1186	8.41215	5.58188	170
chr1	43260244	43260546	H2_peak_254	119	.	7.51124	15.2574	11.9281	132
chr1	43296643	43296966	H2_peak_255	230	.	12.1769	26.9581	23.0665	162
chr1	43304338	43304902	H2_peak_256	959	.	31.8867	101.585	95.93	306
chr1	43316786	43317054	H2_peak_257	175	.	8.02531	21.1639	17.5235	154
chr1	43357546	43357732	H2_peak_258	41	.	5.09627	6.84703	4.1706	109
chr1	43483420	43483769	H2_peak_259	49	.	4.37729	7.66459	4.91039	152
chr1	43501986	43502619	H2_peak_260	112	.	6.35122	14.5125	11.2254	324
chr1	43592541	43592849	H2_peak_261	33	.	4.16773	5.9324	3.35678	87
chr1	43751699	43751892	H2_peak_262	47	.	4.59755	7.52656	4.79657	118
chr1	43755211	43755801	H2_peak_263	313	.	14.5808	35.5678	31.3869	288
chr1	43771818	43772014	H2_peak_264	55	.	5.02736	8.36569	5.54716	101
chr1	43990530	43990810	H2_peak_265	44	.	4.14268	7.14145	4.43544	150
chr1	44159229	44159558	H2_peak_266	32	.	4.16155	5.86499	3.29745	53
chr1	44175661	44175976	H2_peak_267	63	.	5.35786	9.31879	6.39778	138
chr1	44648614	44649009	H2_peak_268	187	.	8.32514	22.4566	18.7558	227
chr1	45077434	45077742	H2_peak_269	161	.	6.80367	19.6848	16.1111	158
chr1	45347654	45347838	H2_peak_270	47	.	5.22167	7.51947	4.79415	63
chr1	45370862	45371131	H2_peak_271	59	.	5.70546	8.7807	5.9223	173
chr1	45373029	45373232	H2_peak_272	49	.	5.31261	7.65542	4.91039	86
chr1	45628353	45628536	H2_peak_273	60	.	6.15849	8.95095	6.07626	103
chr1	45642704	45642905	H2_peak_274	50	.	5.80442	7.88038	5.09353	89
chr1	45813705	45813980	H2_peak_275	33	.	4.49117	5.93784	3.35678	156
chr1	45851827	45852313	H2_peak_276	102	.	5.51165	13.452	10.2418	251
chr1	45961897	45962399	H2_peak_277	127	.	5.26993	16.0864	12.7054	241
chr1	45982485	45982860	H2_peak_278a	23	.	4.27678	4.75242	2.34418	87
chr1	45982485	45982860	H2_peak_278b	23	.	3.93995	4.69341	2.30359	198
chr1	46821419	46821762	H2_peak_279	70	.	6.86665	10.0558	7.07822	94
chr1	47076203	47076540	H2_peak_280	146	.	9.65306	18.1222	14.6391	184
chr1	47094426	47094702	H2_peak_281	32	.	4.74219	5.85432	3.29745	116
chr1	47224556	47224888	H2_peak_282	160	.	10.2319	19.5995	16.0431	160
chr1	47545493	47545732	H2_peak_283	100	.	8.07278	13.2265	10.0265	139
chr1	50753832	50754033	H2_peak_284	44	.	5.33402	7.1845	4.47758	90
chr1	51193691	51193871	H2_peak_285	55	.	5.1186	8.41215	5.58188	77
chr1	51206226	51206695	H2_peak_286	325	.	13.4928	36.7173	32.5067	281
chr1	51208943	51209234	H2_peak_287	109	.	6.60554	14.2268	10.9577	150
chr1	51321878	51322635	H2_peak_288a	143	.	6.51655	17.8356	14.3632	217
chr1	51321878	51322635	H2_peak_288b	86	.	5.7022	11.7658	8.66726	602
chr1	51322735	51323164	H2_peak_289	161	.	6.94723	19.6848	16.1111	251
chr1	51324019	51324428	H2_peak_290	99	.	6.79345	13.1909	9.99716	224
chr1	51345699	51346047	H2_peak_291	110	.	5.79876	14.2995	11.0243	159
chr1	51534870	51535361	H2_peak_292a	42	.	4.0184	6.9063	4.21915	71
chr1	51534870	51535361	H2_peak_292b	85	.	5.55017	11.6323	8.53911	348
chr1	51543052	51543290	H2_peak_293	40	.	4.40081	6.6833	4.03219	137
chr1	51565963	51566433	H2_peak_294	250	.	13.9393	29.0008	25.0478	227
chr1	51588310	51588552	H2_peak_295	84	.	5.42292	11.5489	8.45908	115
chr1	51650808	51651021	H2_peak_296	61	.	5.84179	8.99599	6.11197	102
chr1	51754151	51754598	H2_peak_297	124	.	8.3526	15.8135	12.4543	209
chr1	51822022	51822263	H2_peak_298	40	.	4.64007	6.6833	4.03219	85
chr1	51972693	51972980	H2_peak_299	21	.	4.13369	4.55561	2.17432	148
chr1	51991439	51991619	H2_peak_300	32	.	4.16155	5.86499	3.29745	163
chr1	52053721	52054319	H2_peak_301	38	.	3.08588	6.41011	3.8012	349
chr1	52170527	52170922	H2_peak_302	137	.	7.42121	17.2212	13.7828	210
chr1	52176058	52176433	H2_peak_303	112	.	7.13092	14.5882	11.2932	176
chr1	52207533	52207890	H2_peak_304	82	.	6.58754	11.374	8.28664	121
chr1	52209354	52209593	H2_peak_305	103	.	8.28295	13.5531	10.3229	116
chr1	52290027	52290392	H2_peak_306	55	.	5.74741	8.378	5.55908	275
chr1	52307754	52307970	H2_peak_307	68	.	6.34732	9.79414	6.8464	139
chr1	52411064	52411387	H2_peak_308	119	.	7.51124	15.2574	11.9281	176
chr1	52478949	52479419	H2_peak_309	79	.	4.93742	11.0053	7.96324	315
chr1	52513373	52513721	H2_peak_310	98	.	7.56663	13.0728	9.88868	154
chr1	52597096	52597366	H2_peak_311	123	.	8.70024	15.6971	12.342	84
chr1	52635222	52635631	H2_peak_312	128	.	6.78774	16.2014	12.8176	228
chr1	52687307	52687813	H2_peak_313	124	.	8.3526	15.8135	12.4543	285
chr1	52733231	52733844	H2_peak_314	443	.	16.6032	48.8845	44.3419	388
chr1	52809547	52809846	H2_peak_315	107	.	8.13623	13.9781	10.731	195
chr1	52856691	52856900	H2_peak_316	66	.	6.23934	9.62345	6.69082	87
chr1	52874361	52874615	H2_peak_317	46	.	5.11666	7.35485	4.63426	118
chr1	52901578	52901898	H2_peak_318	205	.	10.7924	24.2964	20.5227	170
chr1	53353597	53354063	H2_peak_319	76	.	6.40893	10.6287	7.61194	147
chr1	53462752	53463077	H2_peak_320	70	.	6.51257	10.0558	7.07822	145
chr1	53496183	53496416	H2_peak_321	60	.	6.15849	8.95095	6.07626	103
chr1	53530586	53530839	H2_peak_322	81	.	6.07566	11.2084	8.13472	120
chr1	53636743	53636946	H2_peak_323	50	.	5.80442	7.88038	5.09353	103
chr1	53842003	53842344	H2_peak_324	72	.	5.83639	10.2513	7.25244	172
chr1	54034608	54034929	H2_peak_325	122	.	9.10806	15.6484	12.2965	171
chr1	54035354	54035653	H2_peak_326	126	.	8.32669	15.979	12.611	164
chr1	54062789	54063179	H2_peak_327	182	.	9.66461	21.8929	18.2153	153
chr1	54080036	54080256	H2_peak_328	24	.	4.38812	4.90637	2.44723	118
chr1	54103843	54104030	H2_peak_329	42	.	4.88897	6.99656	4.29747	120
chr1	54106570	54106921	H2_peak_330	92	.	7.55008	12.4154	9.26707	226
chr1	54233469	54233745	H2_peak_331	39	.	4.88245	6.52178	3.90091	147
chr1	54237657	54237922	H2_peak_332	42	.	4.88897	6.99656	4.29747	160
chr1	54307427	54307638	H2_peak_333	40	.	4.67122	6.73206	4.07495	109
chr1	54495681	54495923	H2_peak_334	76	.	6.40893	10.6287	7.61194	136
chr1	54741167	54741423	H2_peak_335	49	.	4.37729	7.66459	4.91039	98
chr1	54747492	54747773	H2_peak_336	110	.	7.07991	14.2975	11.0243	154
chr1	54767368	54767548	H2_peak_337	29	.	4.20245	5.50529	2.98268	77
chr1	54806753	54807253	H2_peak_338	147	.	9.41041	18.246	14.7564	352
chr1	54883458	54883697	H2_peak_339	49	.	4.37729	7.66459	4.91039	131
chr1	54982856	54983305	H2_peak_340a	40	.	4.96696	6.6501	4.01927	134
chr1	54982856	54983305	H2_peak_340b	40	.	4.40081	6.6833	4.03219	345
chr1	55083742	55084512	H2_peak_341	161	.	6.80367	19.6848	16.1111	586
chr1	55109212	55109515	H2_peak_342	96	.	7.46914	12.8073	9.63147	151
chr1	55109688	55110137	H2_peak_343a	32	.	4.16155	5.86499	3.29745	92
chr1	55109688	55110137	H2_peak_343b	47	.	4.87934	7.53305	4.79657	309
chr1	55144412	55145345	H2_peak_344a	414	.	18.2284	45.9432	41.4765	450
chr1	55144412	55145345	H2_peak_344b	40	.	4.40081	6.6833	4.03219	917
chr1	55187775	55188643	H2_peak_345a	394	.	18.4255	43.9053	39.4926	224
chr1	55187775	55188643	H2_peak_345b	58	.	6.00223	8.71087	5.85802	707
chr1	55502634	55502920	H2_peak_346	47	.	4.87934	7.53305	4.79657	89
chr1	56146316	56146532	H2_peak_347	78	.	7.03751	10.9092	7.88036	107
chr1	56276680	56276881	H2_peak_348	61	.	5.84179	8.99599	6.11197	100
chr1	56914018	56914395	H2_peak_349	109	.	7.03271	14.2141	10.9465	235
chr1	57030129	57030367	H2_peak_350	28	.	3.21472	5.31046	2.80111	140
chr1	57266196	57266392	H2_peak_351	63	.	5.99919	9.30518	6.39778	95
chr1	57284242	57284441	H2_peak_352	31	.	4.62187	5.67891	3.13879	94
chr1	57309264	57309492	H2_peak_353	89	.	7.3826	12.054	8.93615	153
chr1	57390355	57390799	H2_peak_354	95	.	5.99232	12.6839	9.51631	151
chr1	57463332	57463635	H2_peak_355	229	.	12.628	26.8742	22.9874	150
chr1	57493922	57494262	H2_peak_356	175	.	11.1156	21.2204	17.5747	182
chr1	57628899	57629079	H2_peak_357	24	.	4.3521	4.85648	2.4314	87
chr1	57710375	57710597	H2_peak_358	44	.	4.97151	7.19831	4.48612	98
chr1	57792708	57792983	H2_peak_359	82	.	6.3573	11.2788	8.2001	152
chr1	57831460	57831640	H2_peak_360	23	.	3.30061	4.79185	2.36939	86
chr1	57832015	57832298	H2_peak_361	55	.	5.45105	8.378	5.55908	125
chr1	57947088	57947344	H2_peak_362	114	.	8.63702	14.7735	11.4683	136
chr1	58087453	58087758	H2_peak_363	56	.	4.73619	8.44714	5.60737	156
chr1	58449426	58449928	H2_peak_364	173	.	8.94811	21.024	17.3859	353
chr1	58501968	58502237	H2_peak_365	60	.	6.15849	8.95095	6.07626	180
chr1	58643098	58643425	H2_peak_366	81	.	6.31492	11.2084	8.13472	186
chr1	58769911	58770091	H2_peak_367	68	.	6.32585	9.81117	6.86269	84
chr1	58783924	58784158	H2_peak_368	25	.	3.92228	5.08049	2.59501	131
chr1	59006563	59006800	H2_peak_369	51	.	5.42487	7.89102	5.10393	97
chr1	59007736	59007984	H2_peak_370	29	.	3.6595	5.46828	2.95146	170
chr1	59008098	59008442	H2_peak_371	81	.	6.31492	11.2084	8.13472	165
chr1	59030018	59030393	H2_peak_372	90	.	7.11221	12.2286	9.09312	232
chr1	59421565	59421745	H2_peak_373	90	.	6.55418	12.1886	9.06119	84
chr1	59565436	59565640	H2_peak_374	24	.	4.38812	4.90637	2.44723	128
chr1	59666834	59667014	H2_peak_375	32	.	4.74219	5.85432	3.29745	84
chr1	59727632	59727856	H2_peak_376	47	.	4.87934	7.53305	4.79657	109
chr1	59741538	59742057	H2_peak_377	42	.	4.0184	6.9063	4.21915	320
chr1	59820270	59820615	H2_peak_378	32	.	4.16155	5.86499	3.29745	160
chr1	59820772	59820952	H2_peak_379	52	.	5.21835	8.00792	5.20838	98
chr1	59970090	59970399	H2_peak_380	38	.	4.5283	6.42963	3.81114	89
chr1	60237036	60238083	H2_peak_381a	122	.	7.58522	15.6173	12.2707	138
chr1	60237036	60238083	H2_peak_381b	105	.	7.50479	13.7713	10.5277	340
chr1	60237036	60238083	H2_peak_381c	72	.	6.58184	10.2063	7.22003	623
chr1	60237036	60238083	H2_peak_381d	40	.	4.40081	6.6833	4.03219	866
chr1	60399907	60400094	H2_peak_382	40	.	4.64007	6.6833	4.03219	89
chr1	60400156	60400374	H2_peak_383	44	.	4.97151	7.19831	4.48612	94
chr1	60402532	60402868	H2_peak_384	139	.	8.22903	17.4005	13.938	184
chr1	60417328	60417561	H2_peak_385	24	.	4.03404	4.90637	2.44723	131
chr1	60465882	60466853	H2_peak_386	328	.	15.16	37.0524	32.8319	433
chr1	60623329	60624202	H2_peak_387a	120	.	7.94462	15.3479	12.016	357
chr1	60623329	60624202	H2_peak_387b	109	.	7.27197	14.2141	10.9465	628
chr1	60665810	60666250	H2_peak_388	301	.	12.8608	34.2826	30.1411	270
chr1	60667448	60667850	H2_peak_389	33	.	3.50184	5.94584	3.36286	215
chr1	60707115	60707355	H2_peak_390	76	.	5.76803	10.6722	7.65037	114
chr1	60709591	60709859	H2_peak_391	117	.	7.53505	15.0924	11.7749	160
chr1	60712021	60712552	H2_peak_392a	44	.	4.63228	7.12934	4.42394	148
chr1	60712021	60712552	H2_peak_392b	44	.	4.63228	7.12934	4.42394	450
chr1	60788969	60789293	H2_peak_393	60	.	6.15849	8.95095	6.07626	158
chr1	60791928	60792331	H2_peak_394	170	.	10.2883	20.6278	17.0105	139
chr1	60872765	60873176	H2_peak_395	283	.	10.658	32.3801	28.3012	205
chr1	60882529	60882901	H2_peak_396	119	.	7.51124	15.2574	11.9281	156
chr1	60915977	60916208	H2_peak_397	23	.	3.30061	4.79185	2.36939	172
chr1	61002861	61003236	H2_peak_398	112	.	8.38264	14.5172	11.2254	157
chr1	61017373	61017633	H2_peak_399	83	.	7.01819	11.4769	8.38772	149
chr1	61055639	61055906	H2_peak_400	59	.	5.08658	8.84892	5.9855	133
chr1	61064445	61064625	H2_peak_401	44	.	4.36244	7.11634	4.41404	99
chr1	61074171	61074427	H2_peak_402	56	.	4.55674	8.44714	5.60737	148
chr1	61260131	61260365	H2_peak_403	22	.	4.16855	4.60347	2.22017	80
chr1	61430642	61431060	H2_peak_404	48	.	5.27223	7.59355	4.85377	193
chr1	61895644	61895910	H2_peak_405	188	.	10.3992	22.569	18.8602	128
chr1	61908609	61908878	H2_peak_406	88	.	6.50963	11.9502	8.84011	142
chr1	62538268	62538476	H2_peak_407	53	.	5.58149	8.12795	5.32441	89
chr1	62625994	62626314	H2_peak_408	100	.	7.25596	13.1952	10.0013	177
chr1	62645190	62645410	H2_peak_409	50	.	5.80442	7.88038	5.09353	174
chr1	62678077	62678313	H2_peak_410	88	.	6.50963	11.9502	8.84011	110
chr1	62711389	62711975	H2_peak_411	163	.	10.7615	19.8888	16.3018	307
chr1	62743564	62743826	H2_peak_412	63	.	5.35786	9.31879	6.39778	125
chr1	62824216	62824664	H2_peak_413	29	.	3.6595	5.46828	2.95146	195
chr1	62826573	62826797	H2_peak_414	33	.	4.49117	5.93784	3.35678	93
chr1	62842873	62843132	H2_peak_415	26	.	3.94323	5.1	2.60938	101
chr1	62874582	62875026	H2_peak_416	122	.	9.10806	15.6484	12.2965	273
chr1	62906567	62907234	H2_peak_417a	183	.	9.72947	22.0068	18.3205	109
chr1	62906567	62907234	H2_peak_417b	173	.	8.94811	21.024	17.3859	441
chr1	62907421	62907765	H2_peak_418	146	.	9.23513	18.1642	14.6751	162
chr1	63039122	63039603	H2_peak_419	161	.	6.94723	19.6848	16.1111	328
chr1	63160766	63161054	H2_peak_420	55	.	5.1186	8.41215	5.58188	172
chr1	63223421	63223616	H2_peak_421	98	.	4.65468	13.0386	9.85527	131
chr1	63250904	63251123	H2_peak_422	33	.	4.49117	5.93784	3.35678	82
chr1	63272462	63272816	H2_peak_423	167	.	7.7868	20.3845	16.7808	151
chr1	63319555	63319858	H2_peak_424	32	.	4.43022	5.8378	3.29475	200
chr1	63809876	63810188	H2_peak_425	61	.	6.15939	8.99599	6.11197	122
chr1	63984052	63984307	H2_peak_426	129	.	7.7505	16.3197	12.9198	131
chr1	64065342	64065595	H2_peak_427	47	.	4.53821	7.51711	4.79282	147
chr1	64086579	64087086	H2_peak_428	48	.	3.35506	7.5446	4.80775	276
chr1	64087523	64088023	H2_peak_429	160	.	8.94682	19.6141	16.0435	310
chr1	64166277	64166611	H2_peak_430	32	.	4.16155	5.86499	3.29745	216
chr1	64167719	64168629	H2_peak_431a	70	.	6.06949	9.96723	7.014	249
chr1	64167719	64168629	H2_peak_431b	86	.	5.08097	11.8043	8.69957	552
chr1	64167719	64168629	H2_peak_431c	138	.	8.56046	17.2892	13.8419	748
chr1	64168726	64169220	H2_peak_432	49	.	4.37729	7.66459	4.91039	339
chr1	64249773	64249954	H2_peak_433	40	.	4.64007	6.6833	4.03219	156
chr1	64272544	64273113	H2_peak_434	207	.	7.95213	24.5208	20.7305	255
chr1	64349453	64349757	H2_peak_435	124	.	8.3526	15.8135	12.4543	172
chr1	64352192	64352458	H2_peak_436	86	.	5.7022	11.7658	8.66726	152
chr1	64363842	64364108	H2_peak_437	122	.	8.76296	15.6484	12.2965	162
chr1	64569324	64569517	H2_peak_438	80	.	6.7946	11.1227	8.07399	83
chr1	64579419	64579605	H2_peak_439	55	.	5.1186	8.41215	5.58188	78
chr1	64663362	64663807	H2_peak_440	70	.	6.477	10.0445	7.07822	128
chr1	64664135	64664458	H2_peak_441	70	.	5.99692	9.96971	7.014	233
chr1	64783899	64784538	H2_peak_442	63	.	5.35786	9.31879	6.39778	309
chr1	64838007	64838806	H2_peak_443a	187	.	8.32514	22.4566	18.7558	150
chr1	64838007	64838806	H2_peak_443b	115	.	7.77875	14.8646	11.5557	623
chr1	64849293	64849473	H2_peak_444	42	.	4.88897	6.99656	4.29747	124
chr1	64855774	64856013	H2_peak_445	40	.	4.40081	6.6833	4.03219	113
chr1	64862690	64862917	H2_peak_446	86	.	5.63343	11.7967	8.6936	116
chr1	64983395	64983668	H2_peak_447	81	.	7.22072	11.1926	8.13472	126
chr1	64992740	64993022	H2_peak_448	84	.	6.98477	11.5352	8.4457	133
chr1	65003118	65003376	H2_peak_449	33	.	4.16773	5.9324	3.35678	137
chr1	65032717	65032948	H2_peak_450	91	.	7.48947	12.3213	9.18102	115
chr1	65070652	65070832	H2_peak_451	38	.	4.5283	6.42963	3.81114	85
chr1	65225694	65225928	H2_peak_452	118	.	5.94232	15.1622	11.8427	114
chr1	65232811	65233234	H2_peak_453	109	.	7.27197	14.2141	10.9465	265
chr1	65893628	65893985	H2_peak_454	107	.	7.27869	14.0237	10.7741	238
chr1	66514726	66514940	H2_peak_455	41	.	5.09627	6.84703	4.1706	94
chr1	66863979	66864421	H2_peak_456	45	.	5.03626	7.29799	4.58296	147
chr1	66909278	66909943	H2_peak_457a	124	.	8.3526	15.8135	12.4543	141
chr1	66909278	66909943	H2_peak_457b	44	.	4.63228	7.12934	4.42394	457
chr1	68548208	68548411	H2_peak_458	70	.	5.74057	9.96971	7.014	82
chr1	68550510	68550786	H2_peak_459	216	.	10.6217	25.4237	21.6025	151
chr1	68827309	68827566	H2_peak_460	125	.	6.73264	15.8634	12.5036	115
chr1	69020400	69020670	H2_peak_461	68	.	6.69242	9.79414	6.8464	130
chr1	69042040	69042347	H2_peak_462	55	.	5.1186	8.41215	5.58188	163
chr1	69071433	69071967	H2_peak_463	139	.	8.22903	17.4005	13.938	321
chr1	69152402	69152884	H2_peak_464	39	.	3.78895	6.60524	3.97992	291
chr1	69154958	69155141	H2_peak_465	37	.	4.15853	6.3364	3.72936	66
chr1	69657865	69658167	H2_peak_466	115	.	8.58783	14.8375	11.5317	143
chr1	69706463	69706739	H2_peak_467	95	.	7.23082	12.7001	9.52651	151
chr1	69733887	69734334	H2_peak_468	53	.	5.62206	8.18918	5.38488	309
chr1	70226853	70227150	H2_peak_469	92	.	7.17589	12.4482	9.29652	116
chr1	70900170	70900434	H2_peak_470	25	.	3.92228	5.08049	2.59501	107
chr1	70912758	70913009	H2_peak_471	90	.	7.42982	12.2286	9.09312	124
chr1	71098900	71099089	H2_peak_472	42	.	4.0184	6.9063	4.21915	149
chr1	71102633	71103060	H2_peak_473	210	.	12.2139	24.8057	21.0053	257
chr1	71149360	71149700	H2_peak_474	30	.	3.95461	5.58563	3.05234	96
chr1	71323601	71323842	H2_peak_475	64	.	6.08407	9.37832	6.45512	112
chr1	71353916	71354320	H2_peak_476	205	.	10.2112	24.355	20.5779	178
chr1	71358799	71359017	H2_peak_477	63	.	4.91564	9.25272	6.35616	112
chr1	71870466	71870675	H2_peak_478	44	.	4.9681	7.12083	4.41773	93
chr1	71944106	71944340	H2_peak_479	55	.	5.1186	8.41215	5.58188	126
chr1	72003602	72003888	H2_peak_480	35	.	3.83895	6.17368	3.5766	112
chr1	72055997	72056353	H2_peak_481	40	.	4.96696	6.6501	4.01927	319
chr1	72066903	72067156	H2_peak_482	20	.	3.73762	4.4624	2.08488	230
chr1	72272479	72272679	H2_peak_483	61	.	6.15939	8.99599	6.11197	101
chr1	72283032	72283339	H2_peak_484	103	.	7.92887	13.5531	10.3229	139
chr1	72290521	72290899	H2_peak_485	63	.	5.59713	9.31879	6.39778	159
chr1	72301299	72301588	H2_peak_486	170	.	9.32952	20.7204	17.0988	145
chr1	72301788	72302233	H2_peak_487a	40	.	4.40081	6.6833	4.03219	169
chr1	72301788	72302233	H2_peak_487b	40	.	4.43035	6.73206	4.07495	356
chr1	72528142	72528380	H2_peak_488	70	.	6.86665	10.0558	7.07822	120
chr1	72640022	72640263	H2_peak_489	50	.	5.45034	7.88038	5.09353	143
chr1	72783398	72783578	H2_peak_490	32	.	4.74219	5.85432	3.29745	135
chr1	72874079	72874329	H2_peak_491	50	.	5.80442	7.88038	5.09353	94
chr1	72919227	72919492	H2_peak_492	47	.	4.87934	7.53305	4.79657	84
chr1	72921509	72921909	H2_peak_493	56	.	4.73619	8.44714	5.60737	88
chr1	72955886	72956222	H2_peak_494	81	.	7.22072	11.1926	8.13472	209
chr1	72983738	72984073	H2_peak_495	90	.	7.44704	12.1562	9.03681	185
chr1	72990757	72991104	H2_peak_496	81	.	6.31492	11.2084	8.13472	216
chr1	72991417	72991998	H2_peak_497	140	.	8.28425	17.4969	14.0326	407
chr1	73006835	73007049	H2_peak_498	72	.	5.83639	10.2513	7.25244	110
chr1	73009985	73010470	H2_peak_499a	56	.	4.73619	8.44714	5.60737	178
chr1	73009985	73010470	H2_peak_499b	136	.	8.60065	17.1134	13.6779	319
chr1	73015840	73016407	H2_peak_500	259	.	13.4643	29.9418	25.9465	346
chr1	73090244	73090678	H2_peak_501	167	.	7.7868	20.3845	16.7808	170
chr1	73235413	73235664	H2_peak_502	119	.	7.51124	15.2574	11.9281	117
chr1	73237572	73237752	H2_peak_503	25	.	3.68302	5.08049	2.59501	83
chr1	73246651	73246980	H2_peak_504	233	.	12.8291	27.2017	23.3032	183
chr1	73302637	73302864	H2_peak_505	32	.	3.27709	5.85335	3.29745	179
chr1	73306134	73306368	H2_peak_506	64	.	6.04377	9.37442	6.45319	128
chr1	73408625	73409108	H2_peak_507	193	.	10.0986	23.0905	19.3573	217
chr1	73410117	73410747	H2_peak_508a	58	.	5.58703	8.66151	5.81332	101
chr1	73410117	73410747	H2_peak_508b	72	.	5.83639	10.2513	7.25244	384
chr1	73412381	73412750	H2_peak_509	295	.	14.2361	33.693	29.5749	166
chr1	73417479	73417700	H2_peak_510	55	.	5.1186	8.41215	5.58188	103
chr1	73445875	73446110	H2_peak_511	73	.	6.69014	10.3733	7.36705	110
chr1	73690986	73691214	H2_peak_512	51	.	5.52418	7.97917	5.18152	125
chr1	73718951	73719150	H2_peak_513	63	.	6.03402	9.29934	6.39778	95
chr1	73778154	73778389	H2_peak_514	55	.	5.41083	8.31418	5.50015	136
chr1	73783711	73783909	H2_peak_515	69	.	6.40273	9.88181	6.93243	90
chr1	73909313	73909603	H2_peak_516	150	.	7.64217	18.5363	15.0237	158
chr1	73966426	73966993	H2_peak_517	512	.	18.0388	55.9602	51.2543	249
chr1	73969800	73970120	H2_peak_518	72	.	6.63555	10.2891	7.28967	181
chr1	73995208	73995825	H2_peak_519	860	.	16.9151	91.528	86.097	251
chr1	74001964	74002462	H2_peak_520	109	.	7.03271	14.2141	10.9465	184
chr1	74009438	74010019	H2_peak_521	167	.	7.7868	20.3845	16.7808	322
chr1	74010206	74010563	H2_peak_522	44	.	4.97151	7.19831	4.48612	99
chr1	74015583	74016115	H2_peak_523	159	.	10.0507	19.4954	15.9421	324
chr1	74019310	74019538	H2_peak_524	73	.	6.29336	10.3257	7.31991	121
chr1	74025945	74026125	H2_peak_525	49	.	4.37729	7.66459	4.91039	69
chr1	74034393	74034694	H2_peak_526	146	.	9.79824	18.1638	14.6751	188
chr1	74045216	74045528	H2_peak_527	95	.	6.95686	12.7001	9.52651	141
chr1	74045657	74045890	H2_peak_528	69	.	6.02661	9.89832	6.94853	102
chr1	74046812	74047165	H2_peak_529	117	.	7.53505	15.0924	11.7749	161
chr1	74048026	74048462	H2_peak_530	86	.	6.72912	11.7273	8.6303	256
chr1	74054248	74055568	H2_peak_531a	42	.	4.88897	6.99656	4.29747	161
chr1	74054248	74055568	H2_peak_531b	134	.	9.45315	16.895	13.4769	436
chr1	74054248	74055568	H2_peak_531c	280	.	14.7572	32.086	28.014	1030
chr1	74067020	74067307	H2_peak_532	40	.	4.40081	6.6833	4.03219	111
chr1	74074053	74074264	H2_peak_533	55	.	5.70501	8.31418	5.50015	108
chr1	74076449	74076708	H2_peak_534	38	.	4.84127	6.45933	3.84032	112
chr1	74077469	74077933	H2_peak_535	305	.	13.806	34.7121	30.5577	299
chr1	74095982	74096564	H2_peak_536	290	.	14.6505	33.1264	29.0242	252
chr1	74100260	74101049	H2_peak_537a	88	.	6.50963	11.9502	8.84011	113
chr1	74100260	74101049	H2_peak_537b	332	.	14.6279	37.4421	33.2071	525
chr1	74128391	74128643	H2_peak_538	55	.	5.70501	8.31418	5.50015	109
chr1	74142372	74142606	H2_peak_539	70	.	6.86665	10.0558	7.07822	140
chr1	74202932	74203390	H2_peak_540	158	.	9.97067	19.3654	15.8239	280
chr1	74226597	74227026	H2_peak_541	206	.	10.0838	24.4548	20.6712	160
chr1	74282942	74283233	H2_peak_542	121	.	7.78529	15.5231	12.1822	100
chr1	74286966	74287188	H2_peak_543	62	.	4.11451	9.09299	6.20521	114
chr1	74318242	74318632	H2_peak_544	119	.	7.51124	15.2574	11.9281	169
chr1	74321469	74321994	H2_peak_545	95	.	5.81287	12.6839	9.51631	282
chr1	74336768	74337079	H2_peak_546	170	.	9.69651	20.6285	17.0105	163
chr1	74341917	74342621	H2_peak_547	158	.	7.60735	19.3689	15.8239	457
chr1	74343073	74343313	H2_peak_548	49	.	5.31261	7.65542	4.91039	137
chr1	74356326	74356620	H2_peak_549	78	.	5.27453	10.9285	7.8911	164
chr1	74378887	74379314	H2_peak_550	63	.	5.35786	9.31879	6.39778	111
chr1	74399396	74399576	H2_peak_551	76	.	6.40893	10.6287	7.61194	83
chr1	74433298	74433861	H2_peak_552a	86	.	5.08097	11.8043	8.69957	203
chr1	74433298	74433861	H2_peak_552b	140	.	7.44817	17.5189	14.0535	384
chr1	74437750	74438566	H2_peak_553	121	.	6.86618	15.5317	12.1897	249
chr1	74438645	74438944	H2_peak_554	101	.	7.36146	13.3688	10.1609	135
chr1	74443675	74444204	H2_peak_555	56	.	4.55674	8.44714	5.60737	352
chr1	74484694	74484884	H2_peak_556	42	.	4.0184	6.9063	4.21915	88
chr1	74552172	74552507	H2_peak_557	129	.	7.7505	16.3197	12.9198	185
chr1	74552577	74552862	H2_peak_558	91	.	6.1977	12.3208	9.18102	153
chr1	74634422	74634974	H2_peak_559	107	.	7.27869	14.0237	10.7741	258
chr1	74708172	74708768	H2_peak_560	55	.	5.70501	8.31418	5.50015	142
chr1	74745395	74745857	H2_peak_561	109	.	7.03271	14.2141	10.9465	146
chr1	74795495	74795740	H2_peak_562	58	.	5.58703	8.66151	5.81332	131
chr1	74795903	74796382	H2_peak_563	187	.	8.32514	22.4566	18.7558	240
chr1	74849736	74849936	H2_peak_564	40	.	4.96696	6.6501	4.01927	79
chr1	74853116	74853499	H2_peak_565	114	.	8.63702	14.7735	11.4683	246
chr1	75121246	75121449	H2_peak_566	65	.	4.80668	9.5102	6.58197	99
chr1	75139114	75139503	H2_peak_567	92	.	7.17589	12.4482	9.29652	250
chr1	75165177	75165590	H2_peak_568	58	.	4.21963	8.71601	5.85991	177
chr1	75207267	75207582	H2_peak_569	42	.	4.0184	6.9063	4.21915	151
chr1	75232910	75233214	H2_peak_570	66	.	5.86099	9.63129	6.69509	110
chr1	75244700	75245227	H2_peak_571	109	.	7.27197	14.2141	10.9465	214
chr1	75314533	75314784	H2_peak_572	55	.	5.1186	8.41215	5.58188	140
chr1	75345931	75346333	H2_peak_573	86	.	7.09096	11.7011	8.6042	161
chr1	75355854	75356380	H2_peak_574	239	.	11.1002	27.847	23.9348	267
chr1	75356496	75357062	H2_peak_575	271	.	10.4785	31.2332	27.1965	258
chr1	75389699	75390175	H2_peak_576	72	.	4.6503	10.2238	7.23455	283
chr1	75395420	75395778	H2_peak_577	55	.	5.1186	8.41215	5.58188	67
chr1	75396272	75397235	H2_peak_578a	236	.	8.52637	27.556	23.6533	196
chr1	75396272	75397235	H2_peak_578b	127	.	8.04775	16.1812	12.7977	742
chr1	75404708	75405188	H2_peak_579	95	.	5.99232	12.6839	9.51631	340
chr1	75475731	75476169	H2_peak_580	100	.	7.72769	13.2265	10.0265	318
chr1	75502814	75503360	H2_peak_581a	181	.	11.3276	21.7802	18.1224	178
chr1	75502814	75503360	H2_peak_581b	135	.	8.64677	16.9788	13.5469	338
chr1	75506757	75507103	H2_peak_582	63	.	5.59713	9.31879	6.39778	164
chr1	75507969	75508312	H2_peak_583	227	.	10.8609	26.6287	22.761	189
chr1	75517900	75518160	H2_peak_584	62	.	4.41383	9.14156	6.25311	133
chr1	75542649	75543197	H2_peak_585a	40	.	4.64007	6.6833	4.03219	272
chr1	75542649	75543197	H2_peak_585b	42	.	4.88897	6.99656	4.29747	523
chr1	75555962	75556392	H2_peak_586	167	.	7.7868	20.3845	16.7808	254
chr1	75659241	75659510	H2_peak_587	32	.	3.01402	5.83711	3.29437	99
chr1	75930309	75930751	H2_peak_588	123	.	8.70024	15.6971	12.342	179
chr1	75933264	75933610	H2_peak_589	43	.	3.51635	7.09102	4.38973	158
chr1	76006299	76006587	H2_peak_590	95	.	7.23082	12.7001	9.52651	127
chr1	76035617	76036150	H2_peak_591	774	.	20.0474	82.7322	77.4725	181
chr1	76067618	76067870	H2_peak_592	103	.	6.17177	13.5895	10.351	149
chr1	76079906	76080484	H2_peak_593	823	.	25.2167	87.6744	82.3244	186
chr1	76127094	76127308	H2_peak_594	82	.	6.58754	11.374	8.28664	91
chr1	76547471	76547661	H2_peak_595	85	.	6.68289	11.6521	8.55602	99
chr1	76641508	76641829	H2_peak_596	42	.	4.0184	6.9063	4.21915	120
chr1	76654775	76655284	H2_peak_597	317	.	14.5035	35.9249	31.7325	212
chr1	77040516	77040855	H2_peak_598	149	.	8.46829	18.4988	14.9889	175
chr1	77045652	77045915	H2_peak_599	82	.	6.90459	11.297	8.2175	88
chr1	77057636	77057927	H2_peak_600	56	.	4.55674	8.44714	5.60737	174
chr1	77059084	77059391	H2_peak_601	78	.	5.45398	10.9285	7.8911	130
chr1	77077255	77077708	H2_peak_602	161	.	6.80367	19.6848	16.1111	271
chr1	77223741	77224034	H2_peak_603	47	.	4.87934	7.53305	4.79657	92
chr1	77380196	77380526	H2_peak_604	103	.	8.28295	13.5531	10.3229	169
chr1	77510079	77510295	H2_peak_605	37	.	4.76096	6.33768	3.73016	98
chr1	78368210	78368537	H2_peak_606	100	.	7.72769	13.2265	10.0265	134
chr1	78422573	78422874	H2_peak_607	76	.	5.76803	10.6722	7.65037	113
chr1	78485357	78485747	H2_peak_608	78	.	5.27453	10.9285	7.8911	258
chr1	78563573	78563928	H2_peak_609	207	.	11.8763	24.5225	20.7305	106
chr1	78564590	78565162	H2_peak_610a	24	.	4.00093	4.85648	2.4314	131
chr1	78564590	78565162	H2_peak_610b	63	.	5.59713	9.31879	6.39778	336
chr1	78566201	78566577	H2_peak_611	72	.	5.83639	10.2513	7.25244	211
chr1	78654097	78654440	H2_peak_612	99	.	6.79345	13.1909	9.99716	146
chr1	78741990	78742422	H2_peak_613	150	.	10.0533	18.5772	15.06	221
chr1	78816218	78816599	H2_peak_614	218	.	9.22238	25.6604	21.8172	200
chr1	78856734	78856933	H2_peak_615	88	.	6.50963	11.9502	8.84011	80
chr1	79436514	79436844	H2_peak_616	223	.	12.559	26.1879	22.3322	147
chr1	79758251	79758477	H2_peak_617	123	.	8.70024	15.6971	12.342	121
chr1	79846983	79847215	H2_peak_618	89	.	7.3826	12.054	8.93615	97
chr1	79857059	79857281	H2_peak_619	122	.	7.58522	15.6173	12.2707	88
chr1	79878964	79879627	H2_peak_620a	40	.	4.40081	6.6833	4.03219	110
chr1	79878964	79879627	H2_peak_620b	312	.	13.2536	35.4158	31.2394	460
chr1	79976558	79976750	H2_peak_621	40	.	4.40081	6.6833	4.03219	86
chr1	80214867	80215185	H2_peak_622	215	.	12.5319	25.3277	21.5193	156
chr1	80337138	80337488	H2_peak_623	146	.	9.65306	18.1222	14.6391	171
chr1	81720155	81720344	H2_peak_624	27	.	4.35788	5.29629	2.79006	52
chr1	81721340	81721926	H2_peak_625	464	.	15.9876	51.0595	46.4691	353
chr1	81751859	81752605	H2_peak_626	911	.	31.2752	96.7143	91.1637	236
chr1	81792365	81792545	H2_peak_627	55	.	5.41083	8.31418	5.50015	87
chr1	81856056	81856236	H2_peak_628	22	.	4.16855	4.60347	2.22017	86
chr1	81946228	81946506	H2_peak_629	139	.	8.22903	17.4005	13.938	114
chr1	81946700	81946972	H2_peak_630	59	.	5.08658	8.84892	5.9855	115
chr1	81999561	81999856	H2_peak_631	88	.	7.31926	11.9536	8.84306	160
chr1	82132411	82132592	H2_peak_632	40	.	4.38264	6.71486	4.06167	95
chr1	82147376	82147591	H2_peak_633	112	.	8.38264	14.5172	11.2254	111
chr1	82182677	82182956	H2_peak_634	56	.	4.73619	8.44714	5.60737	154
chr1	82196607	82197067	H2_peak_635a	80	.	5.21071	11.1109	8.06641	137
chr1	82196607	82197067	H2_peak_635b	108	.	5.9101	14.1477	10.897	198
chr1	82254197	82254390	H2_peak_636	55	.	4.73221	8.32058	5.50543	97
chr1	82264088	82264404	H2_peak_637	99	.	6.79345	13.1909	9.99716	188
chr1	82278466	82278816	H2_peak_638	240	.	11.6367	28.0089	24.0867	178
chr1	82279532	82280189	H2_peak_639	128	.	8.09982	16.2698	12.8848	355
chr1	82287494	82288507	H2_peak_640a	99	.	6.79345	13.1909	9.99716	261
chr1	82287494	82288507	H2_peak_640b	222	.	11.8508	26.0955	22.2432	713
chr1	82628020	82628284	H2_peak_641	111	.	8.41787	14.4251	11.1441	139
chr1	82644594	82644851	H2_peak_642	60	.	6.15849	8.95095	6.07626	114
chr1	82721298	82721666	H2_peak_643	123	.	8.70024	15.6971	12.342	203
chr1	82812483	82812951	H2_peak_644	122	.	8.76296	15.6484	12.2965	197
chr1	82828472	82828815	H2_peak_645	102	.	5.51165	13.452	10.2418	170
chr1	82835844	82836180	H2_peak_646	63	.	4.91564	9.25272	6.35616	148
chr1	82968694	82968923	H2_peak_647	73	.	5.87556	10.3174	7.31613	117
chr1	82984493	82984734	H2_peak_648	72	.	5.83639	10.2513	7.25244	93
chr1	83087964	83088374	H2_peak_649	70	.	6.86665	10.0558	7.07822	284
chr1	83116393	83116728	H2_peak_650	63	.	5.35786	9.31879	6.39778	222
chr1	83342158	83342556	H2_peak_651	28	.	3.21472	5.31046	2.80111	128
chr1	83374060	83374250	H2_peak_652	82	.	6.11643	11.2788	8.2001	90
chr1	83437046	83437242	H2_peak_653	60	.	6.15849	8.95095	6.07626	98
chr1	83502144	83502356	H2_peak_654	40	.	4.40081	6.6833	4.03219	106
chr1	83893303	83893525	H2_peak_655	41	.	4.76513	6.81252	4.14947	162
chr1	84401471	84401684	H2_peak_656	70	.	6.51257	10.0558	7.07822	105
chr1	84624791	84624979	H2_peak_657	50	.	5.80442	7.88038	5.09353	122
chr1	84835917	84836434	H2_peak_658	197	.	7.66502	23.5306	19.7761	150
chr1	87599785	87600288	H2_peak_659	924	.	25.6585	98.0707	92.4913	179
chr1	87615654	87615975	H2_peak_660	171	.	9.18608	20.7457	17.1173	195
chr1	87791547	87791788	H2_peak_661	49	.	4.37729	7.66459	4.91039	159
chr1	87798560	87798941	H2_peak_662	62	.	5.1202	9.1484	6.2583	248
chr1	87803405	87803930	H2_peak_663	292	.	15.3197	33.333	29.225	288
chr1	87854906	87855091	H2_peak_664	38	.	4.5283	6.42963	3.81114	65
chr1	87878480	87878814	H2_peak_665	41	.	5.09627	6.84703	4.1706	86
chr1	87960973	87961415	H2_peak_666a	23	.	3.07116	4.70046	2.30875	52
chr1	87960973	87961415	H2_peak_666b	35	.	3.83895	6.17368	3.5766	293
chr1	88051117	88051396	H2_peak_667	56	.	4.73619	8.44714	5.60737	135
chr1	88129147	88129527	H2_peak_668	127	.	8.04775	16.1812	12.7977	239
chr1	88131824	88132096	H2_peak_669	119	.	7.51124	15.2574	11.9281	168
chr1	88255661	88255941	H2_peak_670	42	.	4.19785	6.9063	4.21915	128
chr1	88330840	88331447	H2_peak_671	171	.	7.53406	20.7552	17.1268	363
chr1	88337114	88337614	H2_peak_672	119	.	7.51124	15.2574	11.9281	193
chr1	88338040	88338365	H2_peak_673	81	.	6.07566	11.2084	8.13472	151
chr1	88338757	88339395	H2_peak_674	149	.	8.81681	18.4155	14.9136	432
chr1	88367051	88367513	H2_peak_675	181	.	10.4118	21.8323	18.1701	201
chr1	88368746	88369027	H2_peak_676	58	.	5.58703	8.66151	5.81332	177
chr1	88383794	88384269	H2_peak_677	363	.	13.9454	40.6254	36.3066	291
chr1	88400494	88400707	H2_peak_678	81	.	6.07566	11.2084	8.13472	85
chr1	88400773	88401187	H2_peak_679	135	.	8.64677	16.9788	13.5469	167
chr1	88421720	88422048	H2_peak_680	44	.	4.12952	7.19378	4.48612	84
chr1	88422620	88423205	H2_peak_681	158	.	7.60735	19.3689	15.8239	345
chr1	88424576	88425166	H2_peak_682a	32	.	4.16155	5.86499	3.29745	105
chr1	88424576	88425166	H2_peak_682b	129	.	7.98976	16.3197	12.9198	369
chr1	88600169	88600625	H2_peak_683	73	.	6.29336	10.3257	7.31991	147
chr1	88755467	88755649	H2_peak_684	45	.	5.07919	7.29726	4.58231	97
chr1	89110339	89110925	H2_peak_685	135	.	8.64677	16.9788	13.5469	232
chr1	89652278	89652627	H2_peak_686	136	.	8.60065	17.1134	13.6779	214
chr1	89777453	89777920	H2_peak_687	137	.	7.62513	17.2212	13.7828	221
chr1	89904821	89905188	H2_peak_688	23	.	3.30061	4.79185	2.36939	69
chr1	90300109	90300296	H2_peak_689	50	.	5.80442	7.88038	5.09353	82
chr1	90383081	90383290	H2_peak_690	37	.	4.80078	6.39798	3.78923	83
chr1	90385797	90386003	H2_peak_691	58	.	4.9742	8.75677	5.89898	125
chr1	90532209	90532552	H2_peak_692	182	.	11.4248	21.9352	18.2521	150
chr1	90554887	90555332	H2_peak_693	242	.	13.5941	28.1519	24.2211	214
chr1	90598597	90599018	H2_peak_694	82	.	6.58754	11.374	8.28664	293
chr1	90654877	90655231	H2_peak_695	60	.	6.15849	8.95095	6.07626	208
chr1	90956437	90956617	H2_peak_696	70	.	6.477	10.0445	7.07822	79
chr1	90966130	90966311	H2_peak_697	42	.	4.19785	6.9063	4.21915	120
chr1	90986529	90986720	H2_peak_698	63	.	5.59713	9.31879	6.39778	85
chr1	90989051	90989648	H2_peak_699	207	.	7.80858	24.5208	20.7305	312
chr1	90991103	90991297	H2_peak_700	88	.	6.50963	11.9502	8.84011	96
chr1	91004825	91005373	H2_peak_701	329	.	10.3926	37.1881	32.9556	211
chr1	91016666	91017324	H2_peak_702	345	.	14.9019	38.8241	34.5477	264
chr1	91079801	91080388	H2_peak_703a	55	.	5.1186	8.41215	5.58188	88
chr1	91079801	91080388	H2_peak_703b	158	.	7.60735	19.3689	15.8239	418
chr1	91087443	91087658	H2_peak_704	65	.	6.46851	9.45864	6.53219	119
chr1	91087736	91088297	H2_peak_705	81	.	6.31492	11.2084	8.13472	386
chr1	91321424	91321608	H2_peak_706	50	.	5.80442	7.88038	5.09353	77
chr1	91325355	91325575	H2_peak_707	60	.	6.15849	8.95095	6.07626	101
chr1	91473536	91473838	H2_peak_708	70	.	6.86665	10.0558	7.07822	166
chr1	91477734	91478031	H2_peak_709	41	.	5.09627	6.84703	4.1706	139
chr1	91510167	91510435	H2_peak_710	126	.	8.9911	16.0184	12.6397	96
chr1	91553307	91553705	H2_peak_711	39	.	3.78895	6.60524	3.97992	147
chr1	91583310	91583666	H2_peak_712	114	.	8.63702	14.7735	11.4683	181
chr1	91620822	91621177	H2_peak_713	220	.	12.1939	25.8542	22.0055	152
chr1	91894617	91895087	H2_peak_714	126	.	8.9911	16.0184	12.6397	264
chr1	92019588	92019811	H2_peak_715	68	.	6.34732	9.79414	6.8464	120
chr1	92050047	92050289	H2_peak_716	32	.	4.74219	5.85432	3.29745	116
chr1	92053532	92053808	H2_peak_717	126	.	9.34517	16.0184	12.6397	147
chr1	92124360	92124682	H2_peak_718	63	.	5.35786	9.31879	6.39778	135
chr1	92155006	92155238	H2_peak_719	78	.	7.03751	10.9092	7.88036	90
chr1	92267308	92267641	H2_peak_720	32	.	4.16155	5.86499	3.29745	219
chr1	92295134	92295471	H2_peak_721	256	.	14.3022	29.588	25.6048	173
chr1	92309379	92309748	H2_peak_722	72	.	5.83639	10.2513	7.25244	199
chr1	92401023	92401626	H2_peak_723	275	.	12.2965	31.578	27.5253	244
chr1	92499783	92500021	H2_peak_724	20	.	3.3081	4.46365	2.08488	119
chr1	92547377	92547976	H2_peak_725a	110	.	5.31083	14.3451	11.0678	190
chr1	92547377	92547976	H2_peak_725b	130	.	6.88956	16.4086	13.0039	406
chr1	92587279	92587459	H2_peak_726	32	.	4.74219	5.85432	3.29745	92
chr1	92650693	92651417	H2_peak_727	394	.	18.4255	43.9053	39.4926	251
chr1	92797057	92797439	H2_peak_728	47	.	4.87934	7.53305	4.79657	162
chr1	92869718	92870112	H2_peak_729	27	.	3.56823	5.26765	2.76217	89
chr1	92877123	92877577	H2_peak_730	79	.	4.93742	11.0053	7.96324	181
chr1	92895063	92895479	H2_peak_731a	50	.	5.45034	7.88038	5.09353	85
chr1	92895063	92895479	H2_peak_731b	50	.	5.80442	7.88038	5.09353	320
chr1	92896147	92896518	H2_peak_732a	23	.	3.93168	4.75242	2.34418	181
chr1	92896147	92896518	H2_peak_732b	30	.	4.23413	5.54137	3.01054	343
chr1	92896833	92897091	H2_peak_733	81	.	6.31492	11.2084	8.13472	126
chr1	92910288	92910665	H2_peak_734	127	.	8.54163	16.1232	12.742	235
chr1	92911918	92912617	H2_peak_735	725	.	19.4509	77.7094	72.5391	429
chr1	92913703	92913980	H2_peak_736	44	.	4.63228	7.12934	4.42394	160
chr1	92918987	92919355	H2_peak_737	156	.	7.49493	19.136	15.6059	211
chr1	92920626	92920835	H2_peak_738	70	.	5.99692	9.96971	7.014	103
chr1	92929188	92929691	H2_peak_739	99	.	8.00352	13.1189	9.93372	347
chr1	92949431	92949788	H2_peak_740	129	.	7.98976	16.3197	12.9198	132
chr1	92981463	92982146	H2_peak_741	109	.	7.27197	14.2141	10.9465	264
chr1	92983024	92983361	H2_peak_742	126	.	8.05272	15.979	12.611	140
chr1	92995363	92995756	H2_peak_743	143	.	6.51655	17.8356	14.3632	212
chr1	93005750	93006528	H2_peak_744a	286	.	14.5957	32.6989	28.6146	302
chr1	93005750	93006528	H2_peak_744b	23	.	3.89795	4.70185	2.30875	608
chr1	93108164	93108574	H2_peak_745	70	.	5.99692	9.96971	7.014	230
chr1	93113354	93113907	H2_peak_746	109	.	6.60554	14.2268	10.9577	232
chr1	93146625	93147098	H2_peak_747	158	.	6.26788	19.3873	15.8419	190
chr1	93209758	93210276	H2_peak_748	101	.	7.74742	13.3606	10.1531	222
chr1	93230215	93230459	H2_peak_749	42	.	4.88897	6.99656	4.29747	93
chr1	93310566	93311059	H2_peak_750	204	.	10.1431	24.2325	20.4628	291
chr1	93332866	93333385	H2_peak_751	74	.	5.58595	10.4948	7.48651	203
chr1	93345171	93345563	H2_peak_752	181	.	10.4118	21.8323	18.1701	253
chr1	93355710	93355921	H2_peak_753	81	.	6.07566	11.2084	8.13472	100
chr1	93355978	93356244	H2_peak_754	100	.	6.83904	13.2699	10.067	122
chr1	93361985	93362165	H2_peak_755	50	.	5.45034	7.88038	5.09353	84
chr1	93436865	93437516	H2_peak_756a	73	.	6.29336	10.3257	7.31991	148
chr1	93436865	93437516	H2_peak_756b	86	.	5.63343	11.7967	8.6936	397
chr1	93878044	93878275	H2_peak_757	70	.	6.51257	10.0558	7.07822	123
chr1	93951713	93951983	H2_peak_758	54	.	5.70596	8.25717	5.45186	143
chr1	93980539	93980941	H2_peak_759	147	.	8.87462	18.2669	14.7715	173
chr1	94033827	94034025	H2_peak_760	72	.	5.83639	10.2513	7.25244	89
chr1	94073952	94074147	H2_peak_761	48	.	5.27223	7.59355	4.85377	126
chr1	94077168	94077456	H2_peak_762	90	.	6.55418	12.1886	9.06119	121
chr1	94212976	94213163	H2_peak_763	60	.	6.15849	8.95095	6.07626	102
chr1	94233984	94234478	H2_peak_764	183	.	6.74641	22.068	18.3808	289
chr1	94237253	94237435	H2_peak_765	50	.	5.80442	7.88038	5.09353	126
chr1	94334371	94334706	H2_peak_766	103	.	6.17177	13.5895	10.351	168
chr1	94344896	94345198	H2_peak_767	169	.	10.1176	20.5917	16.9841	142
chr1	94370233	94370502	H2_peak_768	70	.	5.09508	10.0802	7.09811	153
chr1	94538382	94538743	H2_peak_769	47	.	4.87934	7.53305	4.79657	204
chr1	94595502	94596003	H2_peak_770	256	.	8.95704	29.6308	25.6392	242
chr1	94605736	94605976	H2_peak_771	81	.	6.31492	11.2084	8.13472	125
chr1	94617036	94617427	H2_peak_772	256	.	13.9482	29.588	25.6048	221
chr1	94630493	94630673	H2_peak_773	42	.	5.20657	6.99656	4.29747	83
chr1	94642676	94642943	H2_peak_774	30	.	3.95084	5.52722	3.00174	176
chr1	94668911	94669439	H2_peak_775a	72	.	4.6503	10.2238	7.23455	198
chr1	94668911	94669439	H2_peak_775b	42	.	5.20657	6.99656	4.29747	462
chr1	94672024	94672408	H2_peak_776	242	.	13.5941	28.1519	24.2211	150
chr1	94683730	94684133	H2_peak_777	121	.	6.71011	15.4524	12.112	240
chr1	94727844	94728139	H2_peak_778	70	.	6.86665	10.0558	7.07822	130
chr1	94830708	94831279	H2_peak_779	171	.	10.8335	20.7636	17.1329	448
chr1	94875567	94875765	H2_peak_780	32	.	4.74219	5.85432	3.29745	84
chr1	94877693	94877920	H2_peak_781	24	.	4.38812	4.90637	2.44723	93
chr1	94981856	94982036	H2_peak_782	30	.	4.23413	5.54137	3.01054	78
chr1	95047414	95047778	H2_peak_783	159	.	10.4884	19.4537	15.9008	208
chr1	95073189	95073530	H2_peak_784	103	.	8.28295	13.5531	10.3229	154
chr1	95106669	95107256	H2_peak_785	109	.	7.03271	14.2141	10.9465	377
chr1	95108093	95108478	H2_peak_786	63	.	5.59713	9.31879	6.39778	276
chr1	95202445	95202688	H2_peak_787	78	.	7.03751	10.9092	7.88036	110
chr1	95239290	95239629	H2_peak_788	68	.	6.69242	9.79414	6.8464	185
chr1	95341680	95342062	H2_peak_789	105	.	7.50479	13.7713	10.5277	141
chr1	95342236	95342587	H2_peak_790	44	.	5.33402	7.1845	4.47758	82
chr1	95374582	95375838	H2_peak_791a	55	.	5.1186	8.41215	5.58188	289
chr1	95374582	95375838	H2_peak_791b	28	.	3.35828	5.31046	2.80111	866
chr1	95374582	95375838	H2_peak_791c	109	.	7.27197	14.2141	10.9465	1071
chr1	95408459	95408816	H2_peak_792	72	.	5.83639	10.2513	7.25244	192
chr1	95532180	95532480	H2_peak_793	68	.	5.54088	9.74833	6.80828	177
chr1	95565350	95565742	H2_peak_794	33	.	3.50184	5.94584	3.36286	153
chr1	95616615	95616797	H2_peak_795	50	.	5.45034	7.88038	5.09353	67
chr1	95651232	95651721	H2_peak_796	63	.	5.59713	9.31879	6.39778	224
chr1	95698513	95698714	H2_peak_797	39	.	3.78895	6.60524	3.97992	93
chr1	95700164	95700971	H2_peak_798a	139	.	8.22903	17.4005	13.938	255
chr1	95700164	95700971	H2_peak_798b	39	.	3.64539	6.60524	3.97992	512
chr1	95931863	95932226	H2_peak_799	302	.	10.854	34.3513	30.2092	191
chr1	98086378	98086576	H2_peak_800	81	.	7.22072	11.1926	8.13472	90
chr1	99557457	99557637	H2_peak_801	40	.	4.96696	6.6501	4.01927	88
chr1	99658076	99658407	H2_peak_802	78	.	5.27453	10.9285	7.8911	120
chr1	99666490	99667038	H2_peak_803	95	.	5.99232	12.6839	9.51631	194
chr1	99684255	99684523	H2_peak_804	79	.	5.88699	11.0326	7.98914	161
chr1	99685102	99685453	H2_peak_805	193	.	9.90387	23.0554	19.3341	192
chr1	99730485	99730771	H2_peak_806	85	.	6.22232	11.6192	8.52639	144
chr1	99873659	99874219	H2_peak_807	197	.	9.32551	23.4527	19.7074	216
chr1	99981158	99981614	H2_peak_808a	55	.	5.1186	8.41215	5.58188	121
chr1	99981158	99981614	H2_peak_808b	58	.	5.58703	8.66151	5.81332	320
chr1	99991857	99992222	H2_peak_809a	51	.	5.52418	7.97917	5.18152	112
chr1	99991857	99992222	H2_peak_809b	61	.	5.84179	8.99599	6.11197	209
chr1	100170527	100171109	H2_peak_810	286	.	14.5957	32.6989	28.6146	235
chr1	100176315	100176573	H2_peak_811	63	.	4.91564	9.25272	6.35616	155
chr1	104403157	104403402	H2_peak_812	44	.	4.71516	7.19831	4.48612	146
chr1	104583961	104584589	H2_peak_813a	100	.	7.72769	13.2265	10.0265	184
chr1	104583961	104584589	H2_peak_813b	109	.	7.27197	14.2141	10.9465	513
chr1	106229448	106229831	H2_peak_814	160	.	8.94682	19.6141	16.0435	261
chr1	106846185	106846424	H2_peak_815	70	.	6.51257	10.0558	7.07822	156
chr1	107014838	107015396	H2_peak_816	63	.	5.35786	9.31879	6.39778	148
chr1	107076035	107076299	H2_peak_817	99	.	6.79345	13.1909	9.99716	149
chr1	107096016	107096196	H2_peak_818	41	.	5.09627	6.84703	4.1706	97
chr1	107177881	107178099	H2_peak_819	70	.	6.51257	10.0558	7.07822	145
chr1	107763520	107763798	H2_peak_820a	33	.	4.49117	5.93784	3.35678	89
chr1	107763520	107763798	H2_peak_820b	41	.	4.76513	6.81252	4.14947	183
chr1	107843147	107843432	H2_peak_821	40	.	4.38264	6.71486	4.06167	129
chr1	107868278	107868560	H2_peak_822	143	.	7.28764	17.8267	14.3559	190
chr1	107870526	107870739	H2_peak_823	63	.	4.91564	9.25272	6.35616	87
chr1	107886783	107887269	H2_peak_824a	37	.	4.40513	6.3126	3.70932	165
chr1	107886783	107887269	H2_peak_824b	23	.	3.68974	4.71246	2.31603	385
chr1	107936058	107936328	H2_peak_825	95	.	5.99232	12.6839	9.51631	132
chr1	108067873	108068330	H2_peak_826	42	.	4.19785	6.9063	4.21915	279
chr1	108068495	108068675	H2_peak_827	40	.	4.96911	6.64629	4.01927	87
chr1	108096407	108096691	H2_peak_828	79	.	4.93742	11.0053	7.96324	120
chr1	108100208	108100482	H2_peak_829	52	.	5.22786	8.09329	5.29048	169
chr1	108100862	108101378	H2_peak_830	527	.	16.8014	57.5352	52.7946	255
chr1	108103718	108103967	H2_peak_831	95	.	6.95686	12.7001	9.52651	112
chr1	108304566	108304804	H2_peak_832	41	.	5.09627	6.84703	4.1706	134
chr1	108450847	108451344	H2_peak_833	72	.	4.6503	10.2238	7.23455	304
chr1	108529737	108530079	H2_peak_834	226	.	11.4568	26.5472	22.6857	186
chr1	108610609	108610903	H2_peak_835	100	.	7.20768	13.2832	10.08	136
chr1	108610965	108611208	H2_peak_836	38	.	4.57648	6.51903	3.89876	147
chr1	108693135	108693466	H2_peak_837	103	.	6.67662	13.5782	10.3437	173
chr1	108897083	108897398	H2_peak_838	98	.	5.99265	13.042	9.85812	151
chr1	109489361	109489541	H2_peak_839	24	.	4.03404	4.90637	2.44723	75
chr1	109813651	109814006	H2_peak_840	63	.	5.59713	9.31879	6.39778	185
chr1	115527668	115527848	H2_peak_841	32	.	4.74219	5.85432	3.29745	163
chr1	115935986	115936298	H2_peak_842	68	.	6.34732	9.79414	6.8464	148
chr1	116678516	116678707	H2_peak_843	24	.	4.38812	4.90637	2.44723	89
chr1	117442601	117442956	H2_peak_844	135	.	6.22944	16.9306	13.5061	180
chr1	120207608	120208215	H2_peak_845	251	.	11.3394	29.0782	25.1134	242
chr1	120218319	120218499	H2_peak_846	30	.	3.95084	5.52722	3.00174	104
chr1	120285414	120285957	H2_peak_847a	51	.	4.85943	7.97539	5.18152	141
chr1	120285414	120285957	H2_peak_847b	55	.	3.87525	8.40735	5.58188	397
chr1	120355673	120356187	H2_peak_848	159	.	7.34604	19.449	15.9008	248
chr1	120369078	120369262	H2_peak_849	115	.	8.58783	14.8375	11.5317	80
chr1	120375714	120376359	H2_peak_850	629	.	17.6564	67.9641	62.9959	317
chr1	120378075	120378292	H2_peak_851	42	.	4.0184	6.9063	4.21915	201
chr1	120378374	120378687	H2_peak_852	79	.	5.88699	11.0326	7.98914	154
chr1	120382374	120382990	H2_peak_853a	42	.	4.0184	6.9063	4.21915	135
chr1	120382374	120382990	H2_peak_853b	431	.	13.4405	47.6431	43.1308	410
chr1	120407582	120408011	H2_peak_854	337	.	13.7321	38.0296	33.7739	174
chr1	120586401	120586676	H2_peak_855	63	.	5.35786	9.31879	6.39778	145
chr1	120832807	120833200	H2_peak_856	90	.	6.55418	12.1886	9.06119	199
chr1	120851706	120851889	H2_peak_857	63	.	5.99919	9.30518	6.39778	92
chr1	120873180	120873449	H2_peak_858	42	.	4.0184	6.9063	4.21915	121
chr1	120879055	120879405	H2_peak_859	207	.	11.8763	24.5225	20.7305	162
chr1	120930350	120930711	H2_peak_860	56	.	4.55674	8.44714	5.60737	142
chr1	120950114	120950435	H2_peak_861	126	.	8.9911	16.0184	12.6397	151
chr1	121080188	121080445	H2_peak_862	58	.	4.21963	8.71601	5.85991	99
chr1	121091077	121091480	H2_peak_863	58	.	4.21963	8.71601	5.85991	164
chr1	121106318	121106623	H2_peak_864	150	.	10.0533	18.5772	15.06	142
chr1	121133348	121133728	H2_peak_865	286	.	14.4172	32.7386	28.6525	172
chr1	121196885	121197065	H2_peak_866	40	.	4.64007	6.6833	4.03219	151
chr1	121293158	121293540	H2_peak_867	38	.	4.82248	6.42963	3.81114	267
chr1	121398516	121398816	H2_peak_868	67	.	6.635	9.70804	6.77052	147
chr1	121401188	121401675	H2_peak_869	49	.	5.31306	7.72121	4.9594	150
chr1	121407382	121407782	H2_peak_870	60	.	6.15849	8.95095	6.07626	122
chr1	121422542	121422988	H2_peak_871	101	.	7.74742	13.3606	10.1531	212
chr1	121432730	121433141	H2_peak_872	170	.	9.32952	20.7204	17.0988	220
chr1	121538994	121539233	H2_peak_873	73	.	6.69014	10.3733	7.36705	129
chr1	121545139	121545555	H2_peak_874a	63	.	6.36208	9.29934	6.39778	106
chr1	121545139	121545555	H2_peak_874b	44	.	5.00864	7.1845	4.47758	367
chr1	121724857	121725037	H2_peak_875	35	.	3.83895	6.17368	3.5766	83
chr1	121809649	121809856	H2_peak_876	32	.	4.74219	5.85432	3.29745	107
chr1	121970238	121970674	H2_peak_877	100	.	8.07278	13.2265	10.0265	217
chr1	121980590	121980806	H2_peak_878	58	.	4.36318	8.71601	5.85991	89
chr1	122012572	122012816	H2_peak_879	50	.	5.45034	7.88038	5.09353	127
chr1	122016863	122017043	H2_peak_880	21	.	4.13369	4.55561	2.17432	100
chr1	122017760	122017997	H2_peak_881	103	.	6.67662	13.5782	10.3437	108
chr1	122072983	122073278	H2_peak_882	114	.	8.63702	14.7735	11.4683	167
chr1	122161902	122162159	H2_peak_883	42	.	4.0184	6.9063	4.21915	149
chr1	122636120	122636474	H2_peak_884	359	.	12.8801	40.2861	35.9774	190
chr1	122650897	122651170	H2_peak_885	121	.	8.56383	15.4794	12.1388	155
chr1	122653895	122654365	H2_peak_886a	88	.	6.76598	11.9502	8.84011	127
chr1	122653895	122654365	H2_peak_886b	105	.	7.50479	13.7713	10.5277	363
chr1	122654823	122655071	H2_peak_887	63	.	5.99919	9.30518	6.39778	140
chr1	122901856	122902091	H2_peak_888	70	.	5.09508	10.0802	7.09811	118
chr1	127331150	127331533	H2_peak_889	36	.	4.4022	6.24591	3.64775	100
chr1	127332189	127332589	H2_peak_890	223	.	9.32261	26.2481	22.3914	208
chr1	127386954	127387150	H2_peak_891	89	.	7.3826	12.054	8.93615	97
chr1	127387521	127387981	H2_peak_892	126	.	8.9911	16.0184	12.6397	314
chr1	127438951	127439144	H2_peak_893	41	.	4.76513	6.81252	4.14947	89
chr1	127456909	127457189	H2_peak_894	44	.	4.63228	7.12934	4.42394	139
chr1	127472045	127472444	H2_peak_895	182	.	9.84223	21.8976	18.2181	216
chr1	127549819	127550057	H2_peak_896	114	.	8.63702	14.7735	11.4683	127
chr1	128356750	128356946	H2_peak_897	82	.	6.58754	11.374	8.28664	89
chr1	128474780	128475061	H2_peak_898	156	.	10.31	19.1695	15.6389	120
chr1	128580421	128580626	H2_peak_899	61	.	5.48422	9.01771	6.13111	103
chr1	128695857	128696228	H2_peak_900	122	.	7.35807	15.6173	12.2707	185
chr1	128698337	128698766	H2_peak_901	146	.	9.23513	18.1642	14.6751	257
chr1	128727170	128727543	H2_peak_902a	30	.	3.75069	5.58563	3.05234	56
chr1	128727170	128727543	H2_peak_902b	55	.	5.1186	8.41215	5.58188	263
chr1	129101312	129101737	H2_peak_903	51	.	5.52418	7.97917	5.18152	112
chr1	129226371	129226657	H2_peak_904	68	.	6.69242	9.79414	6.8464	125
chr1	129245025	129245455	H2_peak_905a	21	.	3.37423	4.57744	2.19538	192
chr1	129245025	129245455	H2_peak_905b	29	.	3.6595	5.46828	2.95146	314
chr1	129245553	129245821	H2_peak_906	63	.	5.35786	9.31879	6.39778	161
chr1	129248706	129248938	H2_peak_907	26	.	3.73792	5.18121	2.67891	140
chr1	129339632	129339843	H2_peak_908	61	.	5.84179	8.99599	6.11197	109
chr1	129408022	129408202	H2_peak_909	38	.	4.5283	6.42963	3.81114	71
chr1	129507029	129507312	H2_peak_910	103	.	8.28295	13.5531	10.3229	153
chr1	129613588	129613806	H2_peak_911	100	.	8.07278	13.2265	10.0265	123
chr1	129670349	129670687	H2_peak_912	86	.	5.7022	11.7658	8.66726	187
chr1	129676789	129676978	H2_peak_913	80	.	6.7946	11.1227	8.07399	91
chr1	129965662	129965955	H2_peak_914	70	.	6.51257	10.0558	7.07822	135
chr1	130038414	130038609	H2_peak_915	63	.	5.35786	9.31879	6.39778	139
chr1	130109955	130110226	H2_peak_916	135	.	8.94095	16.9788	13.5469	125
chr1	130140642	130140990	H2_peak_917	49	.	4.37729	7.66459	4.91039	101
chr1	130256126	130256306	H2_peak_918	26	.	3.73792	5.18121	2.67891	67
chr1	130467715	130468013	H2_peak_919	81	.	7.22072	11.1926	8.13472	184
chr1	130476937	130477196	H2_peak_920	31	.	4.62187	5.67891	3.13879	85
chr1	130540068	130540347	H2_peak_921	58	.	6.00223	8.71087	5.85802	122
chr1	130607878	130608206	H2_peak_922	109	.	7.27197	14.2141	10.9465	126
chr1	130953841	130954162	H2_peak_923	112	.	8.38264	14.5172	11.2254	141
chr1	130997636	130997891	H2_peak_924	68	.	6.34732	9.79414	6.8464	106
chr1	131147704	131147941	H2_peak_925	68	.	6.34732	9.79414	6.8464	111
chr1	131429789	131429969	H2_peak_926	101	.	7.74742	13.3606	10.1531	123
chr1	131439677	131440057	H2_peak_927	193	.	11.0002	23.0898	19.3573	208
chr1	132196556	132196959	H2_peak_928a	23	.	3.48006	4.79185	2.36939	108
chr1	132196556	132196959	H2_peak_928b	63	.	5.99919	9.30518	6.39778	298
chr1	132358981	132359204	H2_peak_929	73	.	6.29336	10.3257	7.31991	138
chr1	132447065	132447245	H2_peak_930	55	.	5.70501	8.31418	5.50015	94
chr1	132447386	132447638	H2_peak_931	100	.	7.72769	13.2265	10.0265	109
chr1	132678894	132679134	H2_peak_932	78	.	7.03751	10.9092	7.88036	97
chr1	132700811	132701118	H2_peak_933	49	.	5.65714	7.66189	4.91039	200
chr1	132900013	132900394	H2_peak_934	159	.	10.4884	19.4537	15.9008	213
chr1	132986829	132987124	H2_peak_935	86	.	5.63343	11.7967	8.6936	160
chr1	132993582	132993762	H2_peak_936	61	.	5.84179	8.99599	6.11197	94
chr1	132994325	132994616	H2_peak_937	185	.	11.6243	22.2532	18.5584	162
chr1	133004544	133004836	H2_peak_938	110	.	7.32078	14.2975	11.0243	147
chr1	133009221	133009528	H2_peak_939	47	.	4.87934	7.53305	4.79657	118
chr1	133009599	133009791	H2_peak_940	48	.	4.9708	7.61152	4.87127	78
chr1	133013032	133013298	H2_peak_941	91	.	4.55214	12.3086	9.1707	105
chr1	133125019	133125235	H2_peak_942	95	.	6.95686	12.7001	9.52651	113
chr1	133143233	133143512	H2_peak_943	95	.	5.81287	12.6839	9.51631	131
chr1	133147376	133147606	H2_peak_944	70	.	5.99692	9.96971	7.014	118
chr1	133191847	133192046	H2_peak_945	79	.	6.25328	10.9477	7.90796	93
chr1	133242036	133242499	H2_peak_946a	56	.	4.73619	8.44714	5.60737	121
chr1	133242036	133242499	H2_peak_946b	115	.	6.96153	14.8924	11.5811	343
chr1	133328344	133328831	H2_peak_947	236	.	9.43968	27.5546	23.6533	289
chr1	133521180	133521401	H2_peak_948	64	.	5.63469	9.38051	6.45512	88
chr1	133633105	133633367	H2_peak_949	91	.	6.59817	12.2633	9.12588	135
chr1	133650954	133651165	H2_peak_950	51	.	5.52418	7.97917	5.18152	133
chr1	133724477	133724757	H2_peak_951	29	.	4.20245	5.50529	2.98268	187
chr1	133903767	133904819	H2_peak_952a	116	.	8.33042	14.9476	11.6354	156
chr1	133903767	133904819	H2_peak_952b	99	.	6.79345	13.1909	9.99716	419
chr1	133903767	133904819	H2_peak_952c	35	.	3.83895	6.17368	3.5766	906
chr1	133936957	133937263	H2_peak_953	60	.	6.15849	8.95095	6.07626	128
chr1	133992151	133992448	H2_peak_954	40	.	4.64007	6.6833	4.03219	116
chr1	134030270	134030581	H2_peak_955	70	.	5.74057	9.96971	7.014	112
chr1	134184041	134184288	H2_peak_956	56	.	4.73619	8.44714	5.60737	127
chr1	134207912	134208200	H2_peak_957	35	.	3.83895	6.17368	3.5766	122
chr1	134230362	134230686	H2_peak_958	103	.	8.28295	13.5531	10.3229	164
chr1	134258590	134258802	H2_peak_959	55	.	5.41083	8.31418	5.50015	101
chr1	134313866	134314427	H2_peak_960a	82	.	6.88172	11.374	8.28664	148
chr1	134313866	134314427	H2_peak_960b	25	.	3.92228	5.08049	2.59501	367
chr1	134365583	134365886	H2_peak_961	63	.	5.35786	9.31879	6.39778	128
chr1	134373528	134373934	H2_peak_962	63	.	4.91564	9.25272	6.35616	179
chr1	134748435	134748704	H2_peak_963	81	.	6.31492	11.2084	8.13472	121
chr1	134749786	134750243	H2_peak_964	205	.	10.6113	24.2985	20.5232	317
chr1	134776305	134776872	H2_peak_965a	23	.	3.48006	4.79185	2.36939	86
chr1	134776305	134776872	H2_peak_965b	50	.	5.75678	7.80962	5.04515	444
chr1	134921748	134922263	H2_peak_966	161	.	8.76599	19.7192	16.1425	143
chr1	134942423	134942636	H2_peak_967	73	.	6.29336	10.3257	7.31991	99
chr1	134964740	134965243	H2_peak_968	56	.	4.55674	8.44714	5.60737	316
chr1	134969850	134970468	H2_peak_969	181	.	10.4118	21.8323	18.1701	190
chr1	134980527	134980804	H2_peak_970	99	.	6.79345	13.1909	9.99716	171
chr1	135027749	135028036	H2_peak_971	37	.	4.15853	6.3364	3.72936	119
chr1	135098113	135098409	H2_peak_972	111	.	8.41787	14.4251	11.1441	152
chr1	135123379	135123910	H2_peak_973	236	.	8.52637	27.556	23.6533	235
chr1	135133481	135134017	H2_peak_974	88	.	4.71267	12.0029	8.88959	247
chr1	135134388	135134578	H2_peak_975	40	.	4.40081	6.6833	4.03219	88
chr1	135150085	135150318	H2_peak_976	112	.	8.38264	14.5172	11.2254	116
chr1	135152125	135152392	H2_peak_977	40	.	4.64007	6.6833	4.03219	143
chr1	135198948	135199417	H2_peak_978	147	.	9.14858	18.2669	14.7715	277
chr1	135294229	135294680	H2_peak_979	119	.	7.51124	15.2574	11.9281	201
chr1	135388879	135389279	H2_peak_980	55	.	5.1186	8.41215	5.58188	225
chr1	135417284	135417597	H2_peak_981	146	.	9.33545	18.1222	14.6391	130
chr1	135506587	135507040	H2_peak_982	63	.	5.59713	9.31879	6.39778	319
chr1	135557334	135557750	H2_peak_983	58	.	4.21963	8.71601	5.85991	286
chr1	135559993	135560413	H2_peak_984	68	.	5.94265	9.76312	6.82297	133
chr1	135590823	135591003	H2_peak_985	35	.	3.83895	6.17368	3.5766	142
chr1	135592506	135593102	H2_peak_986a	230	.	12.1769	26.9581	23.0665	196
chr1	135592506	135593102	H2_peak_986b	134	.	9.45315	16.895	13.4769	442
chr1	135641621	135641963	H2_peak_987	40	.	5.01032	6.71604	4.06237	251
chr1	135656654	135656949	H2_peak_988	70	.	6.51257	10.0558	7.07822	182
chr1	135661589	135661801	H2_peak_989	61	.	5.88869	9.07002	6.18266	118
chr1	135697651	135697948	H2_peak_990	86	.	5.89619	11.7658	8.66726	148
chr1	135760116	135760621	H2_peak_991	100	.	7.72769	13.2265	10.0265	203
chr1	135788244	135788503	H2_peak_992	64	.	5.63469	9.38051	6.45512	127
chr1	135858295	135858790	H2_peak_993	135	.	8.94095	16.9788	13.5469	308
chr1	135957386	135957650	H2_peak_994	107	.	7.27869	14.0237	10.7741	120
chr1	135959832	135960416	H2_peak_995	76	.	6.13496	10.6287	7.61194	285
chr1	135975714	135976097	H2_peak_996	85	.	6.59636	11.673	8.57655	170
chr1	135976252	135976593	H2_peak_997	51	.	5.12895	7.93528	5.1456	194
chr1	135979365	135979967	H2_peak_998a	63	.	5.59713	9.31879	6.39778	150
chr1	135979365	135979967	H2_peak_998b	120	.	7.56165	15.3451	12.0132	480
chr1	135989321	135990022	H2_peak_999a	21	.	3.37423	4.57744	2.19538	88
chr1	135989321	135990022	H2_peak_999b	218	.	9.04293	25.6604	21.8172	472
chr1	135995515	135996198	H2_peak_1000a	158	.	7.60735	19.3689	15.8239	298
chr1	135995515	135996198	H2_peak_1000b	76	.	5.99518	10.6722	7.65037	559
chr1	136000486	136000916	H2_peak_1001	97	.	7.8685	12.9094	9.73229	251
chr1	136092228	136092575	H2_peak_1002	184	.	11.1786	22.0928	18.4013	205
chr1	136118761	136119220	H2_peak_1003	193	.	9.90387	23.0554	19.3341	151
chr1	136140839	136141084	H2_peak_1004	95	.	6.95686	12.7001	9.52651	167
chr1	136173425	136173960	H2_peak_1005	201	.	12.1778	23.9407	20.1792	186
chr1	136229411	136229959	H2_peak_1006	188	.	11.4696	22.5714	18.8602	299
chr1	136235526	136236043	H2_peak_1007a	56	.	4.55674	8.44714	5.60737	118
chr1	136235526	136236043	H2_peak_1007b	41	.	5.12494	6.87618	4.19874	328
chr1	136311856	136312427	H2_peak_1008a	70	.	6.477	10.0445	7.07822	127
chr1	136311856	136312427	H2_peak_1008b	23	.	3.48006	4.79185	2.36939	513
chr1	136316804	136316984	H2_peak_1009	70	.	6.45912	9.9711	7.01471	57
chr1	136351965	136352314	H2_peak_1010	64	.	5.39382	9.38051	6.45512	149
chr1	136415247	136415613	H2_peak_1011	43	.	3.63599	7.09102	4.38973	157
chr1	136452847	136453027	H2_peak_1012	29	.	3.6595	5.46828	2.95146	135
chr1	136453435	136453824	H2_peak_1013	146	.	9.79824	18.1638	14.6751	221
chr1	136456616	136456840	H2_peak_1014	81	.	6.07566	11.2084	8.13472	115
chr1	136650491	136650840	H2_peak_1015	254	.	12.4362	29.3974	25.4214	209
chr1	136680573	136680862	H2_peak_1016	63	.	5.59713	9.31879	6.39778	117
chr1	136700374	136700632	H2_peak_1017	124	.	7.94357	15.7934	12.4373	142
chr1	136713229	136713635	H2_peak_1018	453	.	11.1728	49.8693	45.3051	198
chr1	136720449	136720711	H2_peak_1019	118	.	7.01337	15.2076	11.8866	152
chr1	136743361	136743675	H2_peak_1020	58	.	5.58703	8.66151	5.81332	108
chr1	136755284	136755632	H2_peak_1021	192	.	6.86604	22.9833	19.2679	166
chr1	136798666	136798846	H2_peak_1022	26	.	4.28791	5.19522	2.69242	48
chr1	136798924	136799108	H2_peak_1023	58	.	5.58703	8.66151	5.81332	91
chr1	136806188	136806378	H2_peak_1024	56	.	5.83413	8.50836	5.66577	82
chr1	136806514	136807077	H2_peak_1025	535	.	19.5837	58.3459	53.5932	294
chr1	136832994	136833290	H2_peak_1026	217	.	10.4521	25.5506	21.7213	145
chr1	136852548	136852728	H2_peak_1027	49	.	4.37729	7.66459	4.91039	86
chr1	136858990	136859318	H2_peak_1028	81	.	6.07566	11.2084	8.13472	189
chr1	136917616	136917944	H2_peak_1029	138	.	8.56046	17.2892	13.8419	152
chr1	136980095	136980397	H2_peak_1030	182	.	9.66461	21.8929	18.2153	116
chr1	137052880	137053372	H2_peak_1031	647	.	24.8982	69.7686	64.7688	228
chr1	137080794	137080994	H2_peak_1032	41	.	5.09627	6.84703	4.1706	98
chr1	137156984	137157204	H2_peak_1033	50	.	5.80442	7.88038	5.09353	127
chr1	137230303	137230489	H2_peak_1034	50	.	5.80442	7.88038	5.09353	106
chr1	137271498	137271726	H2_peak_1035	81	.	7.22072	11.1926	8.13472	136
chr1	137326928	137327254	H2_peak_1036	58	.	5.96922	8.7111	5.85802	117
chr1	137332439	137332679	H2_peak_1037	63	.	5.35786	9.31879	6.39778	96
chr1	137420948	137421618	H2_peak_1038	1184	.	34.1958	124.537	118.423	329
chr1	137432963	137433225	H2_peak_1039	103	.	8.28295	13.5531	10.3229	131
chr1	137436860	137437166	H2_peak_1040	23	.	4.27678	4.75242	2.34418	87
chr1	137481741	137482038	H2_peak_1041	37	.	4.80078	6.39798	3.78923	85
chr1	137482245	137482463	H2_peak_1042	90	.	6.55418	12.1886	9.06119	106
chr1	137528175	137528403	H2_peak_1043	92	.	7.5748	12.3589	9.21161	109
chr1	137534202	137534385	H2_peak_1044	44	.	4.71516	7.19831	4.48612	85
chr1	137556127	137556631	H2_peak_1045	146	.	9.23513	18.1642	14.6751	158
chr1	137583382	137583562	H2_peak_1046	55	.	5.70501	8.31418	5.50015	95
chr1	137584632	137585159	H2_peak_1047a	61	.	6.15939	8.99599	6.11197	155
chr1	137584632	137585159	H2_peak_1047b	49	.	5.31205	7.66189	4.91039	385
chr1	137611625	137611980	H2_peak_1048	82	.	6.88172	11.374	8.28664	154
chr1	137616169	137616349	H2_peak_1049	70	.	6.477	10.0445	7.07822	86
chr1	137625367	137626271	H2_peak_1050a	271	.	13.9881	31.1499	27.1192	317
chr1	137625367	137626271	H2_peak_1050b	78	.	6.63604	10.8712	7.84644	747
chr1	137628166	137628374	H2_peak_1051	56	.	4.73619	8.44714	5.60737	161
chr1	137628442	137628905	H2_peak_1052	477	.	16.4174	52.423	47.8	191
chr1	137630891	137631106	H2_peak_1053	47	.	4.87934	7.53305	4.79657	81
chr1	137635914	137636603	H2_peak_1054	246	.	13.363	28.6172	24.6765	283
chr1	137637715	137637986	H2_peak_1055	63	.	4.91564	9.25272	6.35616	93
chr1	137662222	137663013	H2_peak_1056	146	.	9.65306	18.1222	14.6391	476
chr1	137667755	137667995	H2_peak_1057	70	.	6.51257	10.0558	7.07822	151
chr1	137675433	137675694	H2_peak_1058	50	.	5.45034	7.88038	5.09353	124
chr1	137690245	137690602	H2_peak_1059	47	.	5.51399	7.45014	4.72737	195
chr1	137691141	137691650	H2_peak_1060	121	.	6.53066	15.4524	12.112	260
chr1	137695698	137695878	H2_peak_1061	83	.	5.78987	11.3974	8.30885	101
chr1	137695932	137696144	H2_peak_1062	23	.	3.48006	4.79185	2.36939	197
chr1	137696631	137697669	H2_peak_1063	1341	.	34.6159	140.634	134.139	624
chr1	137730780	137731075	H2_peak_1064	63	.	5.59713	9.31879	6.39778	188
chr1	137732424	137733109	H2_peak_1065	1252	.	26.5344	131.59	125.299	327
chr1	137741146	137741365	H2_peak_1066	81	.	6.07566	11.2084	8.13472	104
chr1	137758569	137758913	H2_peak_1067	225	.	12.6686	26.3702	22.5129	128
chr1	138034162	138034417	H2_peak_1068	39	.	3.64539	6.60524	3.97992	140
chr1	138034964	138035152	H2_peak_1069	43	.	5.24837	7.05819	4.358	146
chr1	138242425	138242775	H2_peak_1070	82	.	6.3573	11.2788	8.2001	238
chr1	138311920	138312376	H2_peak_1071	170	.	9.32952	20.7204	17.0988	202
chr1	138408935	138409262	H2_peak_1072	170	.	10.2883	20.6278	17.0105	155
chr1	138452498	138452919	H2_peak_1073	68	.	6.69242	9.79414	6.8464	96
chr1	138458448	138458905	H2_peak_1074a	85	.	6.22232	11.6192	8.52639	113
chr1	138458448	138458905	H2_peak_1074b	23	.	3.72369	4.77556	2.36277	337
chr1	138474563	138474800	H2_peak_1075	101	.	7.74742	13.3606	10.1531	110
chr1	138581909	138582246	H2_peak_1076	73	.	6.29336	10.3257	7.31991	101
chr1	138765606	138765868	H2_peak_1077	42	.	4.0184	6.9063	4.21915	113
chr1	138812055	138812249	H2_peak_1078	56	.	4.73619	8.44714	5.60737	103
chr1	139155824	139156129	H2_peak_1079	126	.	8.9911	16.0184	12.6397	147
chr1	139484978	139485420	H2_peak_1080	124	.	8.3526	15.8135	12.4543	122
chr1	139541348	139541604	H2_peak_1081	57	.	5.90012	8.55433	5.71115	134
chr1	139546660	139547001	H2_peak_1082	95	.	7.3383	12.7084	9.53401	202
chr1	139553285	139554003	H2_peak_1083	361	.	13.6236	40.4567	36.1447	234
chr1	139698788	139699082	H2_peak_1084	95	.	5.81287	12.6839	9.51631	170
chr1	139795140	139795413	H2_peak_1085	33	.	4.2172	5.93784	3.35678	86
chr1	139796653	139797177	H2_peak_1086	142	.	8.03952	17.7298	14.2605	156
chr1	140023540	140023729	H2_peak_1087	55	.	5.1186	8.41215	5.58188	82
chr1	140468201	140468399	H2_peak_1088	51	.	4.51267	7.91724	5.12944	106
chr1	140473370	140473748	H2_peak_1089	160	.	9.97059	19.6067	16.0435	240
chr1	140615926	140616204	H2_peak_1090	95	.	5.81287	12.6839	9.51631	139
chr1	140659556	140659753	H2_peak_1091	63	.	5.35786	9.31879	6.39778	89
chr1	140825425	140825718	H2_peak_1092	70	.	6.477	10.0445	7.07822	191
chr1	141144647	141144831	H2_peak_1093	50	.	5.80442	7.88038	5.09353	157
chr1	141276179	141276532	H2_peak_1094	207	.	11.8763	24.5225	20.7305	172
chr1	141318539	141319036	H2_peak_1095a	63	.	5.59713	9.31879	6.39778	102
chr1	141318539	141319036	H2_peak_1095b	56	.	5.83413	8.50836	5.66577	359
chr1	142071717	142072160	H2_peak_1096a	46	.	5.11666	7.35485	4.63426	108
chr1	142071717	142072160	H2_peak_1096b	57	.	5.57535	8.57495	5.73126	343
chr1	142407058	142407343	H2_peak_1097	89	.	7.3826	12.054	8.93615	126
chr1	144870044	144870236	H2_peak_1098	81	.	7.22072	11.1926	8.13472	108
chr1	145371509	145371894	H2_peak_1099a	48	.	4.91209	7.58612	4.84755	112
chr1	145371509	145371894	H2_peak_1099b	44	.	4.63228	7.12934	4.42394	290
chr1	145550044	145550304	H2_peak_1100	46	.	5.11666	7.35485	4.63426	89
chr1	145623808	145624016	H2_peak_1101	58	.	5.66142	8.7111	5.85802	141
chr1	145624145	145624510	H2_peak_1102	267	.	13.7705	30.791	26.7675	165
chr1	145678298	145678559	H2_peak_1103	41	.	5.09627	6.84703	4.1706	156
chr1	145851243	145851525	H2_peak_1104	55	.	5.41083	8.31418	5.50015	159
chr1	145902698	145903296	H2_peak_1105a	135	.	7.60625	16.9357	13.5099	144
chr1	145902698	145903296	H2_peak_1105b	264	.	11.6739	30.4422	26.4313	421
chr1	145923211	145923487	H2_peak_1106	85	.	7.1356	11.6627	8.56626	158
chr1	146153451	146153780	H2_peak_1107	160	.	8.94682	19.6141	16.0435	165
chr1	146214641	146215034	H2_peak_1108	287	.	12.5358	32.8458	28.7526	195
chr1	146750206	146750476	H2_peak_1109	63	.	5.35786	9.31879	6.39778	103
chr1	146812917	146813222	H2_peak_1110	81	.	6.31492	11.2084	8.13472	125
chr1	151258164	151258488	H2_peak_1111	110	.	5.79876	14.2995	11.0243	192
chr1	151403532	151403812	H2_peak_1112	73	.	6.29336	10.3257	7.31991	145
chr1	151890358	151890561	H2_peak_1113	42	.	5.20657	6.99656	4.29747	82
chr1	152239750	152240231	H2_peak_1114	74	.	5.58595	10.4948	7.48651	121
chr1	152606632	152607092	H2_peak_1115	197	.	9.32551	23.4527	19.7074	185
chr1	152651829	152652059	H2_peak_1116	32	.	4.16155	5.86499	3.29745	110
chr1	152674257	152674787	H2_peak_1117	133	.	5.78936	16.81	13.3952	291
chr1	152725141	152725343	H2_peak_1118	56	.	4.55674	8.44714	5.60737	129
chr1	152737181	152737491	H2_peak_1119	77	.	6.91778	10.7244	7.70156	172
chr1	152831127	152831499	H2_peak_1120	256	.	8.81348	29.6308	25.6392	175
chr1	152839396	152839591	H2_peak_1121	79	.	4.93742	11.0053	7.96324	116
chr1	152888068	152888528	H2_peak_1122	25	.	3.92228	5.08049	2.59501	341
chr1	152909526	152909820	H2_peak_1123	86	.	5.08097	11.8043	8.69957	107
chr1	152943399	152943623	H2_peak_1124	49	.	5.31205	7.66189	4.91039	200
chr1	152977198	152977385	H2_peak_1125	28	.	3.35828	5.31046	2.80111	138
chr1	152991754	152992232	H2_peak_1126	126	.	8.05272	15.979	12.611	295
chr1	153000246	153000765	H2_peak_1127	260	.	10.1196	30.0967	26.0975	282
chr1	153024873	153025056	H2_peak_1128	63	.	5.59713	9.31879	6.39778	94
chr1	153028933	153029130	H2_peak_1129	55	.	5.1186	8.41215	5.58188	77
chr1	153083700	153084113	H2_peak_1130	41	.	5.08507	6.81739	4.15371	120
chr1	153097908	153098169	H2_peak_1131	58	.	6.00223	8.71087	5.85802	80
chr1	153176239	153176502	H2_peak_1132	70	.	6.51257	10.0558	7.07822	154
chr1	153186012	153186335	H2_peak_1133	149	.	8.46829	18.4988	14.9889	205
chr1	153191164	153191764	H2_peak_1134a	25	.	3.92228	5.08049	2.59501	108
chr1	153191164	153191764	H2_peak_1134b	50	.	5.06506	7.83282	5.06833	330
chr1	153218755	153218961	H2_peak_1135	40	.	4.38264	6.71486	4.06167	94
chr1	153347720	153348018	H2_peak_1136	128	.	8.60656	16.2294	12.8446	170
chr1	153348082	153348429	H2_peak_1137	130	.	7.80252	16.4118	13.0042	199
chr1	153524466	153525077	H2_peak_1138	160	.	8.70755	19.6141	16.0435	359
chr1	153533909	153534351	H2_peak_1139	85	.	6.68289	11.6521	8.55602	127
chr1	153556549	153556757	H2_peak_1140	39	.	4.88245	6.52178	3.90091	117
chr1	153645492	153645773	H2_peak_1141	92	.	7.5748	12.3589	9.21161	136
chr1	153704923	153705200	H2_peak_1142	44	.	4.71516	7.19831	4.48612	171
chr1	153720226	153720414	H2_peak_1143	41	.	5.09627	6.84703	4.1706	22
chr1	153747195	153747412	H2_peak_1144	78	.	7.03751	10.9092	7.88036	124
chr1	153936028	153936467	H2_peak_1145	195	.	8.5557	23.2449	19.5067	187
chr1	153937354	153938081	H2_peak_1146a	107	.	7.75616	14.0147	10.7673	143
chr1	153937354	153938081	H2_peak_1146b	108	.	8.12382	14.1123	10.8618	392
chr1	153937354	153938081	H2_peak_1146c	57	.	5.61806	8.64252	5.79774	649
chr1	153977505	153977924	H2_peak_1147	72	.	5.83639	10.2513	7.25244	186
chr1	154011288	154011648	H2_peak_1148	117	.	7.7914	15.0924	11.7749	201
chr1	154070766	154071108	H2_peak_1149	94	.	6.44947	12.5882	9.43301	140
chr1	154151917	154152137	H2_peak_1150	68	.	5.54088	9.74833	6.80828	112
chr1	154215457	154215816	H2_peak_1151	147	.	8.87462	18.2669	14.7715	220
chr1	154270112	154270370	H2_peak_1152	91	.	6.94456	12.2398	9.10427	141
chr1	154304363	154304600	H2_peak_1153	56	.	5.49186	8.44271	5.60737	138
chr1	154309072	154309281	H2_peak_1154	29	.	3.6595	5.46828	2.95146	88
chr1	154378776	154379065	H2_peak_1155	72	.	6.19608	10.2896	7.29006	169
chr1	154403269	154404130	H2_peak_1156a	157	.	5.78264	19.3229	15.7897	303
chr1	154403269	154404130	H2_peak_1156b	86	.	5.7022	11.7658	8.66726	649
chr1	154441961	154442206	H2_peak_1157	99	.	7.48805	13.1101	9.92565	111
chr1	154459879	154460127	H2_peak_1158	64	.	5.63469	9.38051	6.45512	140
chr1	154466645	154466832	H2_peak_1159	40	.	4.40081	6.6833	4.03219	115
chr1	154466920	154467239	H2_peak_1160	137	.	8.66015	17.2127	13.7758	179
chr1	154469859	154470191	H2_peak_1161	63	.	5.62896	9.25453	6.35794	117
chr1	154472910	154473096	H2_peak_1162	55	.	5.1186	8.41215	5.58188	89
chr1	154487678	154488134	H2_peak_1163	81	.	6.31492	11.2084	8.13472	172
chr1	154516978	154517353	H2_peak_1164	233	.	12.5115	27.2017	23.3032	181
chr1	154528730	154528963	H2_peak_1165	63	.	5.35786	9.31879	6.39778	117
chr1	154529877	154530294	H2_peak_1166	290	.	13.1748	33.1408	29.0361	233
chr1	154534298	154534791	H2_peak_1167a	23	.	3.68974	4.71246	2.31603	83
chr1	154534298	154534791	H2_peak_1167b	44	.	4.97151	7.19831	4.48612	333
chr1	154537025	154537479	H2_peak_1168	356	.	15.5426	39.947	35.6454	290
chr1	154550054	154550542	H2_peak_1169	250	.	9.94017	28.9709	25.0209	265
chr1	154574708	154575241	H2_peak_1170	160	.	8.94682	19.6141	16.0435	252
chr1	154585899	154586375	H2_peak_1171	243	.	12.4711	28.2775	24.3423	232
chr1	154613528	154613857	H2_peak_1172	103	.	6.67662	13.5782	10.3437	138
chr1	154615242	154615438	H2_peak_1173	42	.	4.0184	6.9063	4.21915	124
chr1	154647166	154647386	H2_peak_1174	40	.	4.96696	6.6501	4.01927	128
chr1	154749400	154750418	H2_peak_1175a	52	.	5.21835	8.00792	5.20838	127
chr1	154749400	154750418	H2_peak_1175b	36	.	4.68426	6.22492	3.62679	322
chr1	154749400	154750418	H2_peak_1175c	135	.	6.373	16.9306	13.5061	809
chr1	154931439	154931752	H2_peak_1176	70	.	6.51257	10.0558	7.07822	94
chr1	154939149	154939419	H2_peak_1177	72	.	5.83639	10.2513	7.25244	102
chr1	154973717	154974027	H2_peak_1178	46	.	5.11666	7.35485	4.63426	220
chr1	154976970	154977469	H2_peak_1179	179	.	7.23434	21.584	17.9289	316
chr1	154999810	155000015	H2_peak_1180	23	.	3.93995	4.69341	2.30359	4
chr1	155020412	155020711	H2_peak_1181	81	.	6.07566	11.2084	8.13472	219
chr1	155021945	155022292	H2_peak_1182	55	.	5.1186	8.41215	5.58188	137
chr1	155038624	155039072	H2_peak_1183	119	.	6.43415	15.2538	11.9281	271
chr1	155049412	155049621	H2_peak_1184	32	.	4.16155	5.86499	3.29745	66
chr1	155071426	155071789	H2_peak_1185	228	.	12.8859	26.7316	22.8574	190
chr1	155121736	155122134	H2_peak_1186	103	.	5.07157	13.5501	10.3229	194
chr1	155127559	155127872	H2_peak_1187	32	.	4.16155	5.86499	3.29745	185
chr1	155156209	155156389	H2_peak_1188	76	.	6.13496	10.6287	7.61194	86
chr1	155167942	155168425	H2_peak_1189a	32	.	4.16155	5.86499	3.29745	104
chr1	155167942	155168425	H2_peak_1189b	57	.	5.57535	8.57495	5.73126	401
chr1	155172809	155173146	H2_peak_1190	87	.	7.257	11.855	8.74975	151
chr1	155179921	155180328	H2_peak_1191	56	.	5.15295	8.46955	5.62797	149
chr1	155216234	155216476	H2_peak_1192	41	.	5.09627	6.84703	4.1706	85
chr1	155334515	155334727	H2_peak_1193	61	.	6.15939	8.99599	6.11197	114
chr1	155390150	155390454	H2_peak_1194	149	.	8.46829	18.4988	14.9889	141
chr1	155432943	155433249	H2_peak_1195	122	.	8.76297	15.6484	12.2965	120
chr1	155437449	155437895	H2_peak_1196	160	.	8.70755	19.6141	16.0435	207
chr1	155445870	155446247	H2_peak_1197	314	.	15.37	35.5889	31.4031	194
chr1	155488749	155488968	H2_peak_1198	36	.	4.72179	6.27842	3.67941	79
chr1	155516333	155516783	H2_peak_1199	81	.	6.31492	11.2084	8.13472	186
chr1	155556549	155556824	H2_peak_1200	32	.	4.74219	5.85432	3.29745	133
chr1	155577799	155578168	H2_peak_1201	194	.	11.2411	23.2071	19.4698	152
chr1	155595304	155595512	H2_peak_1202	49	.	5.35362	7.71821	4.9594	139
chr1	155596487	155596705	H2_peak_1203	25	.	4.15449	5.00275	2.54181	136
chr1	155661436	155661656	H2_peak_1204	97	.	7.02234	12.9759	9.79392	119
chr1	155746294	155746474	H2_peak_1205	22	.	3.86479	4.65221	2.26715	60
chr1	155746703	155746993	H2_peak_1206	58	.	5.58703	8.66151	5.81332	191
chr1	155769813	155770165	H2_peak_1207	63	.	5.59713	9.31879	6.39778	177
chr1	155938255	155938583	H2_peak_1208	95	.	7.23082	12.7001	9.52651	138
chr1	155997316	155997800	H2_peak_1209	122	.	8.76296	15.6484	12.2965	104
chr1	156402992	156403177	H2_peak_1210	68	.	6.69242	9.79414	6.8464	126
chr1	156690582	156690783	H2_peak_1211	63	.	5.59713	9.31879	6.39778	93
chr1	156875977	156876157	H2_peak_1212	42	.	4.88897	6.99656	4.29747	127
chr1	156887225	156887868	H2_peak_1213a	94	.	6.44947	12.5882	9.43301	88
chr1	156887225	156887868	H2_peak_1213b	526	.	18.5174	57.3998	52.6621	426
chr1	156906754	156907206	H2_peak_1214	45	.	5.3779	7.24923	4.53603	135
chr1	156930265	156931044	H2_peak_1215a	168	.	10.207	20.4936	16.8888	166
chr1	156930265	156931044	H2_peak_1215b	158	.	7.60735	19.3689	15.8239	481
chr1	156940725	156941137	H2_peak_1216	79	.	5.88699	11.0326	7.98914	144
chr1	156946752	156946939	H2_peak_1217	37	.	4.17799	6.3126	3.70932	98
chr1	156983406	156983614	H2_peak_1218	82	.	6.3573	11.2788	8.2001	95
chr1	157005976	157006430	H2_peak_1219	51	.	4.07607	7.99138	5.19219	208
chr1	157053076	157053397	H2_peak_1220	158	.	9.97067	19.3654	15.8239	176
chr1	157058209	157058389	H2_peak_1221	42	.	5.20657	6.99656	4.29747	81
chr1	157081209	157081873	H2_peak_1222	236	.	13.2492	27.5865	23.6822	421
chr1	157082039	157082224	H2_peak_1223	70	.	6.51257	10.0558	7.07822	100
chr1	157083507	157083860	H2_peak_1224	78	.	7.03751	10.9092	7.88036	205
chr1	157084581	157084768	H2_peak_1225	50	.	5.80442	7.88038	5.09353	85
chr1	157264027	157264435	H2_peak_1226	49	.	4.37729	7.66459	4.91039	131
chr1	157264571	157264772	H2_peak_1227	40	.	4.64007	6.6833	4.03219	83
chr1	157351705	157352172	H2_peak_1228	139	.	7.24846	17.3804	13.9252	195
chr1	157377658	157377871	H2_peak_1229	65	.	4.50674	9.46042	6.53249	125
chr1	157405057	157405330	H2_peak_1230	101	.	7.74742	13.3606	10.1531	153
chr1	157569426	157569669	H2_peak_1231	215	.	12.5319	25.3277	21.5193	111
chr1	157588289	157588490	H2_peak_1232	70	.	6.51257	10.0558	7.07822	92
chr1	157820151	157820887	H2_peak_1233a	52	.	5.25575	8.06754	5.26733	225
chr1	157820151	157820887	H2_peak_1233b	44	.	4.97151	7.19831	4.48612	573
chr1	157842688	157843071	H2_peak_1234	81	.	7.22072	11.1926	8.13472	221
chr1	157882706	157883970	H2_peak_1235a	23	.	3.07116	4.70046	2.30875	106
chr1	157882706	157883970	H2_peak_1235b	109	.	7.27197	14.2141	10.9465	386
chr1	157882706	157883970	H2_peak_1235c	90	.	6.55418	12.1886	9.06119	679
chr1	157882706	157883970	H2_peak_1235d	71	.	5.45718	10.12	7.13492	949
chr1	157887971	157888151	H2_peak_1236	45	.	3.93251	7.28745	4.57273	57
chr1	157917431	157917638	H2_peak_1237	92	.	7.5748	12.3589	9.21161	81
chr1	158113348	158113529	H2_peak_1238	45	.	3.93251	7.28745	4.57273	75
chr1	158152731	158153146	H2_peak_1239	158	.	9.5293	19.3687	15.8239	224
chr1	158160809	158161040	H2_peak_1240	100	.	7.72769	13.2265	10.0265	166
chr1	158402917	158403362	H2_peak_1241	78	.	7.03751	10.9092	7.88036	252
chr1	158488874	158489081	H2_peak_1242	23	.	3.30061	4.79185	2.36939	82
chr1	158489133	158489339	H2_peak_1243	34	.	4.57136	6.05102	3.46067	70
chr1	158648535	158649456	H2_peak_1244a	68	.	6.34732	9.79414	6.8464	89
chr1	158648535	158649456	H2_peak_1244b	138	.	9.69925	17.2867	13.8419	557
chr1	158648535	158649456	H2_peak_1244c	25	.	3.92228	5.08049	2.59501	856
chr1	158709058	158709362	H2_peak_1245	100	.	8.07278	13.2265	10.0265	196
chr1	158869569	158869877	H2_peak_1246	70	.	6.477	10.0445	7.07822	145
chr1	158938425	158938890	H2_peak_1247	289	.	10.9876	33.0739	28.9723	183
chr1	158969178	158969723	H2_peak_1248	109	.	7.27197	14.2141	10.9465	378
chr1	158985373	158985892	H2_peak_1249	58	.	4.36318	8.71601	5.85991	334
chr1	158992601	158992781	H2_peak_1250	42	.	4.88897	6.99656	4.29747	85
chr1	158993784	158994153	H2_peak_1251	36	.	4.72179	6.27842	3.67941	82
chr1	159073466	159073704	H2_peak_1252	51	.	5.52418	7.97917	5.18152	89
chr1	159107455	159107980	H2_peak_1253a	30	.	3.75069	5.58563	3.05234	107
chr1	159107455	159107980	H2_peak_1253b	125	.	7.39134	15.9053	12.5437	385
chr1	159186790	159187028	H2_peak_1254	62	.	4.92621	9.1484	6.2583	88
chr1	159342471	159342953	H2_peak_1255	119	.	7.51124	15.2574	11.9281	296
chr1	159373328	159373677	H2_peak_1256	76	.	5.76803	10.6722	7.65037	230
chr1	159380106	159380533	H2_peak_1257	95	.	5.81287	12.6839	9.51631	237
chr1	159388514	159388728	H2_peak_1258	70	.	6.477	10.0445	7.07822	100
chr1	160183009	160183233	H2_peak_1259	79	.	6.25328	10.9477	7.90796	106
chr1	160226712	160226892	H2_peak_1260	49	.	5.65714	7.66189	4.91039	96
chr1	160431169	160431477	H2_peak_1261	70	.	6.86665	10.0558	7.07822	120
chr1	160484518	160484779	H2_peak_1262	33	.	3.95282	5.9324	3.35678	114
chr1	161093295	161093653	H2_peak_1263	56	.	4.73619	8.44714	5.60737	190
chr1	161161909	161162256	H2_peak_1264	58	.	5.58703	8.66151	5.81332	249
chr1	161173046	161173271	H2_peak_1265	49	.	4.37729	7.66459	4.91039	88
chr1	161447696	161448149	H2_peak_1266	70	.	6.477	10.0445	7.07822	323
chr1	161465704	161466019	H2_peak_1267	99	.	6.79345	13.1909	9.99716	174
chr1	161600829	161601143	H2_peak_1268	23	.	3.48006	4.79185	2.36939	299
chr1	161908016	161908243	H2_peak_1269	82	.	6.88172	11.374	8.28664	126
chr1	161967076	161967299	H2_peak_1270	81	.	7.22072	11.1926	8.13472	172
chr1	161979638	161979901	H2_peak_1271	70	.	6.86665	10.0558	7.07822	131
chr1	162142748	162143440	H2_peak_1272a	41	.	5.08507	6.81739	4.15371	117
chr1	162142748	162143440	H2_peak_1272b	179	.	10.7522	21.63	17.974	394
chr1	162300711	162301161	H2_peak_1273	207	.	7.95213	24.5208	20.7305	245
chr1	162378888	162379201	H2_peak_1274	256	.	8.81348	29.6308	25.6392	170
chr1	162448681	162449003	H2_peak_1275	63	.	5.35786	9.31879	6.39778	114
chr1	162451004	162451195	H2_peak_1276	51	.	4.56636	7.92366	5.13399	109
chr1	162452130	162452397	H2_peak_1277	43	.	4.93464	7.07466	4.37431	115
chr1	162461658	162461850	H2_peak_1278	76	.	5.99518	10.6722	7.65037	117
chr1	162465081	162465465	H2_peak_1279	182	.	9.66461	21.8929	18.2153	144
chr1	162623200	162623602	H2_peak_1280	187	.	8.32514	22.4566	18.7558	135
chr1	162643546	162643865	H2_peak_1281	94	.	5.22453	12.6201	9.4614	162
chr1	162722579	162722993	H2_peak_1282	42	.	4.0184	6.9063	4.21915	398
chr1	162742590	162742960	H2_peak_1283	300	.	12.5825	34.1799	30.0406	159
chr1	162755640	162756015	H2_peak_1284	395	.	15.7384	43.9566	39.5406	202
chr1	162763050	162763594	H2_peak_1285	146	.	9.23513	18.1642	14.6751	301
chr1	162829894	162830191	H2_peak_1286	129	.	7.98976	16.3197	12.9198	152
chr1	162836196	162836758	H2_peak_1287a	63	.	5.95525	9.2369	6.34444	122
chr1	162836196	162836758	H2_peak_1287b	147	.	8.87462	18.2669	14.7715	420
chr1	162964693	162965176	H2_peak_1288	117	.	7.53505	15.0924	11.7749	360
chr1	163061522	163061771	H2_peak_1289	58	.	4.36318	8.71601	5.85991	129
chr1	163141150	163141407	H2_peak_1290	50	.	5.80442	7.88038	5.09353	101
chr1	163336682	163336895	H2_peak_1291	30	.	4.58221	5.62126	3.087	178
chr1	163424572	163424839	H2_peak_1292	47	.	4.53821	7.51711	4.79282	142
chr1	163427445	163427630	H2_peak_1293	32	.	4.70327	5.79749	3.25514	142
chr1	163971078	163971454	H2_peak_1294	65	.	4.50674	9.46042	6.53249	89
chr1	164127026	164127275	H2_peak_1295	55	.	5.1186	8.41215	5.58188	84
chr1	164500511	164501012	H2_peak_1296	275	.	12.2965	31.578	27.5253	197
chr1	164670648	164670834	H2_peak_1297	103	.	7.92887	13.5531	10.3229	107
chr1	164809851	164810031	H2_peak_1298	42	.	4.88897	6.99656	4.29747	81
chr1	165211803	165212227	H2_peak_1299	103	.	6.17177	13.5895	10.351	143
chr1	165804318	165804533	H2_peak_1300	80	.	6.7946	11.1227	8.07399	110
chr1	165859936	165860147	H2_peak_1301	56	.	5.15295	8.46955	5.62797	87
chr1	165924832	165925118	H2_peak_1302	71	.	5.45718	10.12	7.13492	165
chr1	165973648	165973883	H2_peak_1303	49	.	5.65714	7.66189	4.91039	134
chr1	166193853	166194061	H2_peak_1304	50	.	5.80442	7.88038	5.09353	160
chr1	166249961	166250141	H2_peak_1305	32	.	4.74219	5.85432	3.29745	84
chr1	166358813	166359218	H2_peak_1306	187	.	11.3755	22.4165	18.7196	252
chr1	166378915	166379228	H2_peak_1307	44	.	4.63228	7.12934	4.42394	220
chr1	166388056	166388536	H2_peak_1308	35	.	3.83895	6.17368	3.5766	270
chr1	166391936	166392254	H2_peak_1309	81	.	6.07566	11.2084	8.13472	108
chr1	166404923	166405281	H2_peak_1310	72	.	5.83639	10.2513	7.25244	147
chr1	166421605	166422032	H2_peak_1311	81	.	6.07566	11.2084	8.13472	283
chr1	166441731	166441911	H2_peak_1312	49	.	5.31205	7.66189	4.91039	83
chr1	166452747	166452941	H2_peak_1313	70	.	6.51257	10.0558	7.07822	94
chr1	166480823	166481304	H2_peak_1314	57	.	5.95074	8.6319	5.78764	110
chr1	166482760	166483211	H2_peak_1315	217	.	10.4521	25.5506	21.7213	250
chr1	166516481	166516836	H2_peak_1316	140	.	9.39186	17.5057	14.041	163
chr1	166785950	166786164	H2_peak_1317	55	.	5.1186	8.41215	5.58188	116
chr1	166817946	166818266	H2_peak_1318	103	.	7.76424	13.5471	10.3229	115
chr1	166826443	166826865	H2_peak_1319	115	.	7.17643	14.8924	11.5811	258
chr1	166829035	166829468	H2_peak_1320	27	.	3.03783	5.26629	2.76195	184
chr1	166829589	166829769	H2_peak_1321	26	.	3.94861	5.12066	2.62602	163
chr1	166924314	166924810	H2_peak_1322	387	.	12.8113	43.1346	38.739	312
chr1	166942528	166942834	H2_peak_1323	117	.	8.39952	15.0596	11.7463	158
chr1	166969747	166970182	H2_peak_1324	182	.	11.4248	21.9352	18.2521	239
chr1	166976810	166977315	H2_peak_1325	337	.	13.9713	38.0296	33.7739	274
chr1	166978219	166978485	H2_peak_1326	82	.	6.90459	11.297	8.2175	119
chr1	167019842	167020031	H2_peak_1327	82	.	6.11643	11.2788	8.2001	108
chr1	167035098	167035290	H2_peak_1328	56	.	4.73619	8.44714	5.60737	82
chr1	167040761	167041296	H2_peak_1329	746	.	26.1151	79.8921	74.6781	278
chr1	167044339	167045448	H2_peak_1330	395	.	12.4059	43.9834	39.5667	796
chr1	167049517	167049981	H2_peak_1331	136	.	8.60065	17.1134	13.6779	159
chr1	167124464	167124825	H2_peak_1332	46	.	5.11666	7.35485	4.63426	90
chr1	167166838	167167038	H2_peak_1333	47	.	4.34421	7.51711	4.79282	90
chr1	167232786	167233198	H2_peak_1334	73	.	6.29336	10.3257	7.31991	324
chr1	167272273	167272465	H2_peak_1335	39	.	3.64539	6.60524	3.97992	85
chr1	167390633	167390887	H2_peak_1336	37	.	4.40513	6.3126	3.70932	120
chr1	167391191	167391522	H2_peak_1337	51	.	4.77028	7.92366	5.13399	210
chr1	167513747	167513988	H2_peak_1338	77	.	6.97713	10.816	7.79168	115
chr1	167517947	167518203	H2_peak_1339	63	.	6.31017	9.22165	6.33076	131
chr1	167548392	167548652	H2_peak_1340	35	.	3.83895	6.17368	3.5766	135
chr1	167564659	167565107	H2_peak_1341	110	.	7.32078	14.2975	11.0243	126
chr1	167572331	167572818	H2_peak_1342a	43	.	4.93464	7.07466	4.37431	89
chr1	167572331	167572818	H2_peak_1342b	68	.	5.94265	9.76312	6.82297	339
chr1	167592936	167593275	H2_peak_1343	109	.	7.87682	14.2113	10.9465	158
chr1	167597495	167597941	H2_peak_1344	103	.	7.47007	13.5471	10.3229	220
chr1	167614686	167615361	H2_peak_1345	253	.	13.5793	29.2753	25.3021	428
chr1	167621654	167621954	H2_peak_1346	83	.	6.93286	11.4541	8.36521	132
chr1	167630473	167630708	H2_peak_1347	59	.	5.08658	8.84892	5.9855	104
chr1	167631163	167631675	H2_peak_1348	171	.	9.18608	20.7457	17.1173	277
chr1	167632780	167633171	H2_peak_1349	35	.	3.83895	6.17368	3.5766	95
chr1	167638066	167638660	H2_peak_1350a	114	.	8.51833	14.729	11.4294	216
chr1	167638066	167638660	H2_peak_1350b	90	.	6.55418	12.1886	9.06119	444
chr1	167647747	167648330	H2_peak_1351a	42	.	4.19785	6.9063	4.21915	209
chr1	167647747	167648330	H2_peak_1351b	81	.	6.07566	11.2084	8.13472	407
chr1	167932476	167933001	H2_peak_1352a	36	.	4.39851	6.22492	3.62679	138
chr1	167932476	167933001	H2_peak_1352b	81	.	6.78166	11.217	8.14272	371
chr1	167933138	167933321	H2_peak_1353	56	.	5.83413	8.50836	5.66577	84
chr1	167933461	167933777	H2_peak_1354	73	.	6.29336	10.3257	7.31991	217
chr1	167954165	167954395	H2_peak_1355	103	.	7.92887	13.5531	10.3229	123
chr1	167977908	167978224	H2_peak_1356	92	.	7.5748	12.3589	9.21161	145
chr1	168057238	168057933	H2_peak_1357a	108	.	7.81602	14.1123	10.8618	140
chr1	168057238	168057933	H2_peak_1357b	24	.	4.09084	4.91098	2.45153	584
chr1	168057999	168058300	H2_peak_1358	79	.	4.93742	11.0053	7.96324	123
chr1	168309004	168309245	H2_peak_1359	120	.	8.49721	15.373	12.0409	113
chr1	168339783	168340054	H2_peak_1360	55	.	5.41083	8.31418	5.50015	135
chr1	168749620	168749907	H2_peak_1361	101	.	7.74742	13.3606	10.1531	148
chr1	169175248	169175440	H2_peak_1362	23	.	3.93168	4.75242	2.34418	86
chr1	169200241	169200544	H2_peak_1363	58	.	4.21963	8.71601	5.85991	84
chr1	169203598	169203938	H2_peak_1364	41	.	5.09627	6.84703	4.1706	171
chr1	169214652	169214964	H2_peak_1365	26	.	3.73792	5.18121	2.67891	141
chr1	169215263	169215498	H2_peak_1366	112	.	6.35122	14.5125	11.2254	110
chr1	169222729	169223023	H2_peak_1367	63	.	5.59713	9.31879	6.39778	245
chr1	169238391	169238875	H2_peak_1368	38	.	4.5283	6.42963	3.81114	205
chr1	169280148	169280560	H2_peak_1369	89	.	7.3826	12.054	8.93615	116
chr1	169528553	169528794	H2_peak_1370	32	.	4.16155	5.86499	3.29745	64
chr1	170110774	170111050	H2_peak_1371	112	.	8.38264	14.5172	11.2254	149
chr1	170218083	170218791	H2_peak_1372	275	.	12.0572	31.578	27.5253	432
chr1	170261615	170262019	H2_peak_1373	45	.	3.93251	7.28745	4.57273	215
chr1	170312915	170313294	H2_peak_1374	175	.	8.89569	21.2204	17.5747	134
chr1	170336146	170336494	H2_peak_1375	129	.	9.13687	16.3921	12.9913	124
chr1	170340204	170340581	H2_peak_1376	197	.	8.50459	23.5121	19.7593	180
chr1	170346388	170346571	H2_peak_1377	42	.	5.20657	6.99656	4.29747	87
chr1	170362063	170362578	H2_peak_1378	81	.	6.31492	11.2084	8.13472	309
chr1	170406333	170406855	H2_peak_1379	66	.	5.17812	9.61425	6.6825	259
chr1	170407022	170407476	H2_peak_1380	281	.	10.224	32.2017	28.1286	213
chr1	170512525	170513015	H2_peak_1381	188	.	11.4696	22.5714	18.8602	268
chr1	170638777	170639334	H2_peak_1382a	55	.	3.99488	8.40735	5.58188	146
chr1	170638777	170639334	H2_peak_1382b	30	.	3.95084	5.52722	3.00174	400
chr1	170849687	170849962	H2_peak_1383	114	.	8.63702	14.7735	11.4683	152
chr1	170879183	170879417	H2_peak_1384	23	.	3.93168	4.75242	2.34418	82
chr1	170899745	170899925	H2_peak_1385	49	.	5.31306	7.72121	4.9594	86
chr1	171029456	171029650	H2_peak_1386	70	.	6.477	10.0445	7.07822	139
chr1	171461460	171461824	H2_peak_1387	216	.	8.09569	25.522	21.6972	185
chr1	171899583	171899863	H2_peak_1388	23	.	3.48006	4.79185	2.36939	181
chr1	171902192	171902445	H2_peak_1389	51	.	5.52418	7.97917	5.18152	136
chr1	171936719	171936899	H2_peak_1390	60	.	6.15849	8.95095	6.07626	171
chr1	171994181	171994415	H2_peak_1391	39	.	4.92434	6.58536	3.96336	42
chr1	172104895	172105075	H2_peak_1392	47	.	4.87934	7.53305	4.79657	102
chr1	172105162	172105606	H2_peak_1393	68	.	6.69242	9.79414	6.8464	125
chr1	172361447	172361955	H2_peak_1394	284	.	15.0104	32.5052	28.4231	210
chr1	172408406	172408685	H2_peak_1395	55	.	5.75329	8.32957	5.51397	153
chr1	172432691	172432871	H2_peak_1396	90	.	7.11221	12.2286	9.09312	87
chr1	172440915	172441288	H2_peak_1397	41	.	5.09627	6.84703	4.1706	206
chr1	172451727	172451913	H2_peak_1398	70	.	5.74057	9.96971	7.014	114
chr1	172469001	172469181	H2_peak_1399	55	.	4.81245	8.36569	5.54716	78
chr1	172484917	172485443	H2_peak_1400	135	.	6.373	16.9306	13.5061	312
chr1	172519875	172520112	H2_peak_1401	40	.	4.96696	6.6501	4.01927	143
chr1	172540003	172540213	H2_peak_1402	101	.	7.79515	13.3359	10.1321	106
chr1	172553045	172553518	H2_peak_1403	775	.	26.1345	82.8407	77.5794	200
chr1	172577647	172577919	H2_peak_1404	136	.	9.0074	17.0861	13.6533	137
chr1	172581393	172581814	H2_peak_1405	362	.	10.8233	40.5565	36.2414	211
chr1	172582179	172582564	H2_peak_1406	254	.	12.4362	29.3974	25.4214	153
chr1	172776013	172776260	H2_peak_1407	59	.	5.08658	8.84892	5.9855	119
chr1	172797852	172798083	H2_peak_1408	56	.	4.55674	8.44714	5.60737	120
chr1	172798622	172799033	H2_peak_1409	72	.	4.79386	10.2238	7.23455	165
chr1	172845750	172846328	H2_peak_1410	550	.	16.2208	59.85	55.057	233
chr1	173080486	173080849	H2_peak_1411	42	.	4.0184	6.9063	4.21915	162
chr1	173119245	173119795	H2_peak_1412a	70	.	5.09508	10.0802	7.09811	190
chr1	173119245	173119795	H2_peak_1412b	126	.	8.32669	15.979	12.611	314
chr1	173152635	173152941	H2_peak_1413	81	.	6.31492	11.2084	8.13472	160
chr1	173177019	173177429	H2_peak_1414a	40	.	4.40081	6.6833	4.03219	89
chr1	173177019	173177429	H2_peak_1414b	33	.	4.16773	5.9324	3.35678	330
chr1	173192985	173193760	H2_peak_1415a	170	.	10.6059	20.6278	17.0105	202
chr1	173192985	173193760	H2_peak_1415b	138	.	9.69925	17.2867	13.8419	609
chr1	173200199	173200649	H2_peak_1416	25	.	3.92228	5.08049	2.59501	286
chr1	173218022	173218205	H2_peak_1417	23	.	4.27678	4.75242	2.34418	84
chr1	173258935	173259937	H2_peak_1418a	70	.	5.74057	9.96971	7.014	107
chr1	173258935	173259937	H2_peak_1418b	112	.	8.06503	14.5172	11.2254	491
chr1	173275664	173275895	H2_peak_1419	42	.	4.0184	6.9063	4.21915	136
chr1	173342324	173342532	H2_peak_1420	46	.	5.11666	7.35485	4.63426	75
chr1	173355211	173355465	H2_peak_1421	78	.	5.27453	10.9285	7.8911	138
chr1	173433386	173433704	H2_peak_1422	148	.	7.4279	18.3673	14.8679	148
chr1	173864059	173864309	H2_peak_1423	23	.	4.27678	4.75242	2.34418	131
chr1	173924997	173925291	H2_peak_1424	110	.	7.07991	14.2975	11.0243	142
chr1	173957063	173957703	H2_peak_1425a	81	.	6.31492	11.2084	8.13472	252
chr1	173957063	173957703	H2_peak_1425b	122	.	7.35807	15.6173	12.2707	465
chr1	174024429	174024689	H2_peak_1426	95	.	5.99232	12.6839	9.51631	140
chr1	174090633	174090849	H2_peak_1427	55	.	5.70501	8.31418	5.50015	89
chr1	174136689	174137133	H2_peak_1428	100	.	6.40162	13.2643	10.0632	232
chr1	174147245	174147595	H2_peak_1429	397	.	13.9466	44.1875	39.7657	191
chr1	174150578	174150918	H2_peak_1430	112	.	7.13092	14.5882	11.2932	163
chr1	174152442	174152685	H2_peak_1431	40	.	4.66599	6.64629	4.01927	225
chr1	174172450	174172883	H2_peak_1432	112	.	6.35122	14.5125	11.2254	215
chr1	174240083	174240505	H2_peak_1433	254	.	10.3581	29.4682	25.4907	278
chr1	174306281	174306725	H2_peak_1434	170	.	10.2883	20.6278	17.0105	146
chr1	174353681	174353940	H2_peak_1435	92	.	7.5748	12.3589	9.21161	128
chr1	174361983	174362384	H2_peak_1436	41	.	5.09627	6.84703	4.1706	118
chr1	174363272	174363501	H2_peak_1437	63	.	5.59713	9.31879	6.39778	110
chr1	174431060	174431427	H2_peak_1438	134	.	9.45315	16.895	13.4769	204
chr1	174431727	174432165	H2_peak_1439	111	.	8.41787	14.4251	11.1441	272
chr1	174438335	174438683	H2_peak_1440	44	.	4.71516	7.19831	4.48612	242
chr1	174444136	174444380	H2_peak_1441	92	.	7.5748	12.3589	9.21161	111
chr1	174455591	174455940	H2_peak_1442	60	.	6.15849	8.95095	6.07626	171
chr1	174456401	174457086	H2_peak_1443a	113	.	8.05842	14.6693	11.3705	245
chr1	174456401	174457086	H2_peak_1443b	40	.	4.64007	6.6833	4.03219	536
chr1	174493399	174493590	H2_peak_1444	61	.	5.84179	8.99599	6.11197	87
chr1	174562478	174563063	H2_peak_1445a	32	.	4.16155	5.86499	3.29745	95
chr1	174562478	174563063	H2_peak_1445b	33	.	4.49117	5.93784	3.35678	331
chr1	174563132	174563418	H2_peak_1446	47	.	4.87934	7.53305	4.79657	124
chr1	176102784	176102996	H2_peak_1447	55	.	5.02736	8.36569	5.54716	89
chr1	176170119	176170470	H2_peak_1448	55	.	5.1186	8.41215	5.58188	123
chr1	176438766	176439066	H2_peak_1449	103	.	7.92887	13.5531	10.3229	153
chr1	177012286	177012511	H2_peak_1450	122	.	8.76296	15.6484	12.2965	120
chr1	177290273	177290509	H2_peak_1451	99	.	6.79345	13.1909	9.99716	122
chr1	177622533	177622787	H2_peak_1452	76	.	6.13496	10.6287	7.61194	142
chr1	177622840	177623066	H2_peak_1453	49	.	4.37729	7.66459	4.91039	110
chr1	177692467	177692651	H2_peak_1454	58	.	6.00223	8.71087	5.85802	89
chr1	178054064	178054292	H2_peak_1455	55	.	4.81245	8.36569	5.54716	133
chr1	178178487	178178667	H2_peak_1456	55	.	5.1186	8.41215	5.58188	81
chr1	178434922	178435102	H2_peak_1457	60	.	6.15849	8.95095	6.07626	125
chr1	178685729	178685975	H2_peak_1458	55	.	5.1186	8.41215	5.58188	142
chr1	178731155	178731470	H2_peak_1459	66	.	6.52307	9.54034	6.61069	144
chr1	178743746	178744085	H2_peak_1460	68	.	5.63195	9.78625	6.84608	88
chr1	178752147	178752364	H2_peak_1461	78	.	5.27453	10.9285	7.8911	116
chr1	178917499	178917754	H2_peak_1462	88	.	6.76598	11.9502	8.84011	130
chr1	179168568	179168806	H2_peak_1463	63	.	5.35786	9.31879	6.39778	115
chr1	179188943	179189219	H2_peak_1464	76	.	6.13496	10.6287	7.61194	168
chr1	179276655	179277030	H2_peak_1465	188	.	11.4696	22.5714	18.8602	215
chr1	179371717	179372021	H2_peak_1466	29	.	3.94609	5.50529	2.98268	88
chr1	179462045	179462306	H2_peak_1467	109	.	7.03271	14.2141	10.9465	148
chr1	179553577	179553980	H2_peak_1468	49	.	4.37729	7.66459	4.91039	256
chr1	179632935	179633162	H2_peak_1469	23	.	3.93995	4.69341	2.30359	106
chr1	179726651	179726868	H2_peak_1470	82	.	6.88172	11.374	8.28664	155
chr1	180051451	180051640	H2_peak_1471	80	.	6.7946	11.1227	8.07399	102
chr1	180117884	180118117	H2_peak_1472	61	.	5.88869	9.07002	6.18266	111
chr1	180149619	180150114	H2_peak_1473a	56	.	4.73619	8.44714	5.60737	173
chr1	180149619	180150114	H2_peak_1473b	86	.	5.7022	11.7658	8.66726	339
chr1	180247397	180247639	H2_peak_1474	26	.	3.94861	5.12066	2.62602	104
chr1	180248165	180249432	H2_peak_1475a	86	.	5.08097	11.8043	8.69957	152
chr1	180248165	180249432	H2_peak_1475b	230	.	8.83323	26.9291	23.0397	588
chr1	180266468	180266922	H2_peak_1476	103	.	6.28419	13.6122	10.3726	174
chr1	180267734	180268315	H2_peak_1477	103	.	7.40307	13.6048	10.3662	407
chr1	180298945	180299441	H2_peak_1478	91	.	5.99379	12.3208	9.18102	240
chr1	180335584	180335967	H2_peak_1479	84	.	5.16466	11.5039	8.41468	155
chr1	180336301	180336859	H2_peak_1480	112	.	7.13092	14.5882	11.2932	243
chr1	180378614	180378890	H2_peak_1481	21	.	3.37423	4.57744	2.19538	242
chr1	180379406	180379656	H2_peak_1482	110	.	7.07991	14.2975	11.0243	133
chr1	180416875	180417068	H2_peak_1483	48	.	4.12375	7.59397	4.854	95
chr1	180425641	180425850	H2_peak_1484	58	.	6.00223	8.71087	5.85802	115
chr1	180457945	180458256	H2_peak_1485	41	.	5.09627	6.84703	4.1706	257
chr1	180458791	180459190	H2_peak_1486	46	.	5.11666	7.35485	4.63426	286
chr1	180482590	180482826	H2_peak_1487	49	.	5.0391	7.72121	4.9594	93
chr1	180483100	180483295	H2_peak_1488	47	.	4.87934	7.53305	4.79657	88
chr1	180575088	180575543	H2_peak_1489	287	.	12.5358	32.8458	28.7526	216
chr1	180576703	180577152	H2_peak_1490	170	.	9.58587	20.7204	17.0988	200
chr1	180591645	180592122	H2_peak_1491	523	.	17.8069	57.0438	52.318	227
chr1	180603682	180604005	H2_peak_1492	64	.	5.63469	9.38051	6.45512	111
chr1	180646539	180646773	H2_peak_1493	63	.	4.91564	9.25272	6.35616	164
chr1	180733345	180733625	H2_peak_1494	158	.	9.42255	19.4389	15.891	169
chr1	180752507	180752734	H2_peak_1495	90	.	7.42982	12.2286	9.09312	110
chr1	180778786	180779056	H2_peak_1496	49	.	5.31205	7.66189	4.91039	101
chr1	180971989	180972350	H2_peak_1497	112	.	6.35122	14.5125	11.2254	240
chr1	180991704	180992340	H2_peak_1498	346	.	9.61757	38.8988	34.622	411
chr1	181013283	181013512	H2_peak_1499	49	.	5.31205	7.66189	4.91039	133
chr1	181024889	181025069	H2_peak_1500	49	.	5.65714	7.66189	4.91039	88
chr1	181041516	181041802	H2_peak_1501	70	.	5.09508	10.0802	7.09811	156
chr1	181127978	181128218	H2_peak_1502	23	.	3.93995	4.69341	2.30359	99
chr1	181211971	181212411	H2_peak_1503	181	.	9.97048	21.835	18.1701	164
chr1	181212950	181213186	H2_peak_1504	40	.	4.40081	6.6833	4.03219	88
chr1	181219981	181220291	H2_peak_1505	49	.	5.31306	7.72121	4.9594	102
chr1	181364443	181365083	H2_peak_1506	139	.	8.22903	17.4005	13.938	301
chr1	181376696	181377008	H2_peak_1507	86	.	5.89619	11.7658	8.66726	188
chr1	181384822	181385161	H2_peak_1508	107	.	7.27869	14.0237	10.7741	178
chr1	181512165	181512388	H2_peak_1509	82	.	6.11643	11.2788	8.2001	120
chr1	181536189	181536596	H2_peak_1510	126	.	8.32669	15.979	12.611	269
chr1	181598214	181598397	H2_peak_1511	46	.	5.11666	7.35485	4.63426	93
chr1	181733531	181733721	H2_peak_1512	66	.	5.86099	9.63129	6.69509	108
chr1	181889745	181889993	H2_peak_1513	55	.	5.70501	8.31418	5.50015	126
chr1	181890074	181890284	H2_peak_1514	45	.	5.04226	7.24047	4.52808	92
chr1	182207817	182208155	H2_peak_1515	70	.	6.51257	10.0558	7.07822	140
chr1	182209749	182209984	H2_peak_1516	40	.	4.64007	6.6833	4.03219	215
chr1	182214359	182214550	H2_peak_1517	50	.	5.80442	7.88038	5.09353	105
chr1	182243187	182243367	H2_peak_1518	49	.	5.0391	7.72121	4.9594	123
chr1	182245382	182245579	H2_peak_1519	40	.	4.40081	6.6833	4.03219	88
chr1	182260294	182260667	H2_peak_1520	126	.	8.32669	15.979	12.611	199
chr1	182288449	182288676	H2_peak_1521	70	.	6.86665	10.0558	7.07822	106
chr1	182294084	182294601	H2_peak_1522	326	.	13.5834	36.8835	32.6666	254
chr1	182295239	182295587	H2_peak_1523	52	.	5.22786	8.09329	5.29048	104
chr1	182303139	182303417	H2_peak_1524	70	.	6.86665	10.0558	7.07822	158
chr1	182306868	182307133	H2_peak_1525	50	.	5.80442	7.88038	5.09353	152
chr1	182317471	182318072	H2_peak_1526	275	.	12.2965	31.578	27.5253	336
chr1	182332621	182332999	H2_peak_1527	70	.	5.09508	10.0802	7.09811	141
chr1	182334079	182334872	H2_peak_1528a	73	.	6.29336	10.3257	7.31991	98
chr1	182334079	182334872	H2_peak_1528b	81	.	7.22072	11.1926	8.13472	560
chr1	182335833	182336036	H2_peak_1529	70	.	6.86665	10.0558	7.07822	102
chr1	182358424	182358678	H2_peak_1530	23	.	3.68974	4.71246	2.31603	152
chr1	182447214	182447417	H2_peak_1531	70	.	6.51257	10.0558	7.07822	127
chr1	182499014	182499241	H2_peak_1532	47	.	4.59755	7.52656	4.79657	105
chr1	182534738	182535056	H2_peak_1533	158	.	9.82348	19.3687	15.8239	117
chr1	182556273	182556646	H2_peak_1534	63	.	5.35786	9.31879	6.39778	244
chr1	182656157	182656367	H2_peak_1535	32	.	4.16155	5.86499	3.29745	86
chr1	182743683	182744592	H2_peak_1536a	124	.	8.3526	15.8135	12.4543	185
chr1	182743683	182744592	H2_peak_1536b	115	.	8.1791	14.8634	11.5557	414
chr1	182748328	182748566	H2_peak_1537	70	.	6.45912	9.9711	7.01471	133
chr1	182780643	182781354	H2_peak_1538a	51	.	4.77028	7.92366	5.13399	169
chr1	182780643	182781354	H2_peak_1538b	470	.	14.8725	51.651	47.0515	478
chr1	182875687	182875867	H2_peak_1539	32	.	4.74219	5.85432	3.29745	89
chr1	182887165	182887470	H2_peak_1540	81	.	6.31492	11.2084	8.13472	176
chr1	182946622	182947033	H2_peak_1541	76	.	6.13496	10.6287	7.61194	297
chr1	183074111	183074712	H2_peak_1542	177	.	8.14569	21.4139	17.7636	330
chr1	183141761	183142035	H2_peak_1543	55	.	5.80141	8.4032	5.58188	93
chr1	183142167	183142367	H2_peak_1544	56	.	5.85035	8.47811	5.63606	92
chr1	183186524	183186773	H2_peak_1545	76	.	5.76803	10.6722	7.65037	121
chr1	183282529	183282922	H2_peak_1546a	31	.	4.62187	5.67891	3.13879	84
chr1	183282529	183282922	H2_peak_1546b	32	.	4.74219	5.85432	3.29745	310
chr1	183324017	183324297	H2_peak_1547	40	.	4.64007	6.6833	4.03219	157
chr1	183376890	183377414	H2_peak_1548	251	.	11.3394	29.0782	25.1134	225
chr1	183384278	183384477	H2_peak_1549	58	.	6.00223	8.71087	5.85802	101
chr1	183396953	183397133	H2_peak_1550	38	.	4.82248	6.42963	3.81114	72
chr1	183435525	183435705	H2_peak_1551	25	.	3.92228	5.08049	2.59501	154
chr1	183465756	183465993	H2_peak_1552	88	.	6.76598	11.9502	8.84011	115
chr1	183772358	183772840	H2_peak_1553	95	.	7.40719	12.7069	9.53275	165
chr1	183790845	183791146	H2_peak_1554	40	.	4.40081	6.6833	4.03219	116
chr1	183853611	183853865	H2_peak_1555	73	.	5.87556	10.3174	7.31613	117
chr1	183905716	183906111	H2_peak_1556	239	.	9.58127	27.8561	23.9403	152
chr1	183950187	183950490	H2_peak_1557	54	.	5.66323	8.25125	5.44635	120
chr1	183956235	183956624	H2_peak_1558	139	.	7.06901	17.3804	13.9252	206
chr1	183998212	183998397	H2_peak_1559	42	.	4.88897	6.99656	4.29747	156
chr1	184012151	184012704	H2_peak_1560	197	.	8.50459	23.5121	19.7593	225
chr1	184019076	184019526	H2_peak_1561	182	.	9.42534	21.8929	18.2153	218
chr1	184037457	184037707	H2_peak_1562	81	.	6.31492	11.2084	8.13472	153
chr1	184079101	184079444	H2_peak_1563	139	.	8.22903	17.4005	13.938	142
chr1	184212613	184212901	H2_peak_1564	149	.	8.46829	18.4988	14.9889	145
chr1	184338812	184339051	H2_peak_1565	32	.	4.39629	5.78654	3.24469	111
chr1	184339175	184339514	H2_peak_1566	40	.	4.64007	6.6833	4.03219	86
chr1	184419992	184420296	H2_peak_1567	78	.	5.27453	10.9285	7.8911	141
chr1	184429614	184430080	H2_peak_1568	86	.	5.08097	11.8043	8.69957	140
chr1	184431075	184431312	H2_peak_1569	103	.	7.47007	13.5471	10.3229	118
chr1	184434407	184434674	H2_peak_1570	119	.	8.87758	15.2892	11.9591	153
chr1	184447530	184447785	H2_peak_1571	33	.	4.16773	5.9324	3.35678	184
chr1	184449997	184450387	H2_peak_1572	71	.	6.529	10.1248	7.13939	137
chr1	184450706	184451073	H2_peak_1573	55	.	5.41083	8.31418	5.50015	129
chr1	184612940	184613401	H2_peak_1574	148	.	7.4279	18.3673	14.8679	223
chr1	184722926	184723202	H2_peak_1575	63	.	5.35786	9.31879	6.39778	145
chr1	184747666	184747933	H2_peak_1576	73	.	6.29336	10.3257	7.31991	161
chr1	184749148	184749328	H2_peak_1577	27	.	4.35788	5.29629	2.79006	88
chr1	184835928	184836177	H2_peak_1578	63	.	5.59713	9.31879	6.39778	165
chr1	184838398	184838974	H2_peak_1579	428	.	17.6694	47.3874	42.883	248
chr1	184883399	184884023	H2_peak_1580a	158	.	9.97067	19.3654	15.8239	222
chr1	184883399	184884023	H2_peak_1580b	179	.	10.7522	21.63	17.974	366
chr1	184886431	184886733	H2_peak_1581	86	.	5.63343	11.7967	8.6936	149
chr1	184913200	184913540	H2_peak_1582	167	.	7.7868	20.3845	16.7808	158
chr1	185503875	185504088	H2_peak_1583	70	.	6.51257	10.0558	7.07822	97
chr1	185596564	185596937	H2_peak_1584	210	.	12.2139	24.8057	21.0053	150
chr1	185617459	185618375	H2_peak_1585	233	.	12.8291	27.2017	23.3032	467
chr1	185857527	185858150	H2_peak_1586	142	.	9.1176	17.7618	14.292	369
chr1	185865869	185866358	H2_peak_1587	84	.	5.26052	11.5489	8.45908	303
chr1	185875714	185875945	H2_peak_1588	45	.	5.3779	7.24923	4.53603	93
chr1	185920831	185921243	H2_peak_1589	99	.	6.79345	13.1909	9.99716	161
chr1	185994709	185995225	H2_peak_1590	308	.	9.81839	34.9842	30.8241	276
chr1	186045597	186046133	H2_peak_1591	392	.	16.8837	43.6418	39.231	248
chr1	186059438	186059639	H2_peak_1592	32	.	4.16155	5.86499	3.29745	83
chr1	186181841	186182063	H2_peak_1593	50	.	5.80442	7.88038	5.09353	115
chr1	186430319	186430762	H2_peak_1594	111	.	8.41787	14.4251	11.1441	152
chr1	186499577	186499807	H2_peak_1595	29	.	3.6595	5.46828	2.95146	113
chr1	186558958	186559138	H2_peak_1596	23	.	4.24008	4.70185	2.30875	74
chr1	186572588	186572929	H2_peak_1597	47	.	4.87934	7.53305	4.79657	120
chr1	186677315	186677542	H2_peak_1598	25	.	3.92228	5.08049	2.59501	137
chr1	186871479	186872144	H2_peak_1599	223	.	12.9041	26.1879	22.3322	487
chr1	187027599	187027779	H2_peak_1600	39	.	3.64539	6.60524	3.97992	80
chr1	187027859	187028141	H2_peak_1601	103	.	7.47007	13.5471	10.3229	162
chr1	187086595	187086942	H2_peak_1602	61	.	5.84179	8.99599	6.11197	144
chr1	187108651	187108932	H2_peak_1603	44	.	4.97151	7.19831	4.48612	137
chr1	187132924	187133114	H2_peak_1604	71	.	5.45718	10.12	7.13492	103
chr1	187152662	187152904	H2_peak_1605	25	.	3.92228	5.08049	2.59501	80
chr1	187153046	187153243	H2_peak_1606	59	.	5.08658	8.84892	5.9855	124
chr1	187186734	187187177	H2_peak_1607	76	.	5.76803	10.6722	7.65037	142
chr1	187434566	187434786	H2_peak_1608	40	.	4.96696	6.6501	4.01927	164
chr1	187439674	187440129	H2_peak_1609a	41	.	5.09627	6.84703	4.1706	89
chr1	187439674	187440129	H2_peak_1609b	58	.	6.00223	8.71087	5.85802	311
chr1	187471122	187471385	H2_peak_1610	24	.	4.38812	4.90637	2.44723	88
chr1	187551582	187551920	H2_peak_1611	130	.	6.88956	16.4086	13.0039	183
chr1	187837950	187838458	H2_peak_1612a	100	.	6.83904	13.2699	10.067	183
chr1	187837950	187838458	H2_peak_1612b	139	.	7.06901	17.3804	13.9252	363
chr1	187940948	187941144	H2_peak_1613	32	.	4.74219	5.85432	3.29745	131
chr1	188047315	188047641	H2_peak_1614	112	.	6.35122	14.5125	11.2254	170
chr1	188052375	188052592	H2_peak_1615	63	.	5.59713	9.31879	6.39778	111
chr1	188085266	188085771	H2_peak_1616	205	.	11.2944	24.3637	20.5843	199
chr1	188136015	188136247	H2_peak_1617	92	.	7.17589	12.4482	9.29652	88
chr1	188171698	188171942	H2_peak_1618	61	.	5.84179	8.99599	6.11197	138
chr1	188187054	188187435	H2_peak_1619	78	.	5.45398	10.9285	7.8911	202
chr1	188223578	188223957	H2_peak_1620	58	.	3.5345	8.74288	5.88597	177
chr1	188231611	188231898	H2_peak_1621	68	.	6.34732	9.79414	6.8464	122
chr1	188249380	188249669	H2_peak_1622	114	.	8.63702	14.7735	11.4683	125
chr1	188268587	188268960	H2_peak_1623	90	.	7.11221	12.2286	9.09312	134
chr1	188332353	188332535	H2_peak_1624	47	.	4.87934	7.53305	4.79657	88
chr1	188379355	188379928	H2_peak_1625	121	.	6.53066	15.4524	12.112	289
chr1	188391930	188392386	H2_peak_1626	451	.	15.7727	49.7041	45.1418	227
chr1	188401303	188401528	H2_peak_1627	108	.	8.12382	14.1123	10.8618	125
chr1	188410715	188411333	H2_peak_1628	132	.	7.81237	16.6648	13.2523	328
chr1	188433736	188434133	H2_peak_1629	78	.	5.27453	10.9285	7.8911	268
chr1	188487289	188487606	H2_peak_1630	110	.	5.31083	14.3451	11.0678	168
chr1	188502912	188503174	H2_peak_1631	58	.	5.96922	8.7111	5.85802	89
chr1	188529091	188529510	H2_peak_1632	46	.	5.11666	7.35485	4.63426	180
chr1	188573144	188573374	H2_peak_1633	88	.	6.76598	11.9502	8.84011	120
chr1	188922179	188922503	H2_peak_1634	109	.	7.03271	14.2141	10.9465	127
chr1	188938556	188938923	H2_peak_1635	100	.	7.72769	13.2265	10.0265	232
chr1	188941955	188942337	H2_peak_1636	68	.	6.34732	9.79414	6.8464	208
chr1	188950155	188950336	H2_peak_1637	41	.	5.09627	6.84703	4.1706	80
chr1	189127177	189127452	H2_peak_1638	63	.	5.24227	9.23066	6.33841	126
chr1	189131149	189131519	H2_peak_1639	29	.	3.6595	5.46828	2.95146	172
chr1	189272221	189272405	H2_peak_1640	38	.	4.82248	6.42963	3.81114	88
chr1	189475245	189475516	H2_peak_1641	95	.	6.95686	12.7001	9.52651	142
chr1	189475608	189475997	H2_peak_1642	95	.	6.95686	12.7001	9.52651	208
chr1	189485032	189485212	H2_peak_1643	30	.	4.23413	5.54137	3.01054	139
chr1	189564487	189564753	H2_peak_1644	58	.	6.00223	8.71087	5.85802	168
chr1	189660515	189661163	H2_peak_1645	503	.	14.1051	55.0388	50.3583	359
chr1	189666692	189666961	H2_peak_1646	108	.	7.71686	14.1169	10.8663	129
chr1	189734516	189735449	H2_peak_1647a	95	.	5.99232	12.6839	9.51631	239
chr1	189734516	189735449	H2_peak_1647b	138	.	9.1433	17.3051	13.8575	761
chr1	189762562	189763028	H2_peak_1648	179	.	7.23434	21.584	17.9289	200
chr1	189788558	189788775	H2_peak_1649	26	.	3.94861	5.12066	2.62602	82
chr1	189788846	189789120	H2_peak_1650	72	.	4.79386	10.2238	7.23455	119
chr1	189834845	189835117	H2_peak_1651	94	.	5.36809	12.6201	9.4614	121
chr1	189841932	189842112	H2_peak_1652	47	.	4.87934	7.53305	4.79657	96
chr1	189879920	189880137	H2_peak_1653	73	.	5.87556	10.3174	7.31613	103
chr1	189904068	189904469	H2_peak_1654	25	.	3.92228	5.08049	2.59501	240
chr1	189927048	189927434	H2_peak_1655	136	.	8.60065	17.1134	13.6779	171
chr1	189931814	189932168	H2_peak_1656a	62	.	5.86929	9.1031	6.21513	100
chr1	189931814	189932168	H2_peak_1656b	40	.	4.40081	6.6833	4.03219	260
chr1	189942093	189942522	H2_peak_1657	228	.	9.40183	26.7525	22.8744	173
chr1	190209742	190210261	H2_peak_1658	490	.	20.4517	53.6589	49.0064	245
chr1	190213960	190214301	H2_peak_1659	277	.	12.6621	31.8392	27.7736	191
chr1	190892172	190892371	H2_peak_1660	40	.	4.43035	6.73206	4.07495	87
chr1	191011632	191011855	H2_peak_1661	33	.	4.2172	5.93784	3.35678	67
chr1	191195652	191195885	H2_peak_1662	117	.	7.7914	15.0924	11.7749	152
chr1	191400327	191400619	H2_peak_1663	72	.	5.83639	10.2513	7.25244	151
chr1	191443255	191443554	H2_peak_1664	41	.	5.09627	6.84703	4.1706	181
chr1	191519247	191519427	H2_peak_1665	52	.	5.22786	8.09329	5.29048	104
chr1	191522223	191522646	H2_peak_1666	130	.	6.88956	16.4086	13.0039	247
chr1	191551714	191552345	H2_peak_1667	262	.	13.4565	30.2715	26.2712	233
chr1	191596621	191596801	H2_peak_1668	26	.	4.28791	5.19522	2.69242	61
chr1	191608451	191608631	H2_peak_1669	21	.	3.76862	4.50859	2.12862	78
chr1	191684686	191685211	H2_peak_1670	81	.	7.22072	11.1926	8.13472	276
chr1	191690919	191691703	H2_peak_1671	218	.	9.04293	25.6604	21.8172	602
chr1	191703864	191704140	H2_peak_1672	80	.	6.7946	11.1227	8.07399	158
chr1	191734938	191735207	H2_peak_1673	72	.	4.6503	10.2238	7.23455	122
chr1	191745025	191745386	H2_peak_1674	28	.	4.39373	5.34812	2.83806	255
chr1	191745882	191746310	H2_peak_1675	57	.	5.61806	8.64252	5.79774	105
chr1	191747925	191748956	H2_peak_1676a	285	.	13.6327	32.6706	28.5869	300
chr1	191747925	191748956	H2_peak_1676b	142	.	8.97042	17.7278	14.2605	799
chr1	191757354	191757725	H2_peak_1677	181	.	10.4118	21.8323	18.1701	223
chr1	191784397	191784860	H2_peak_1678	85	.	6.68289	11.6521	8.55602	134
chr1	191885850	191886172	H2_peak_1679	110	.	5.65521	14.2995	11.0243	139
chr1	191895085	191895270	H2_peak_1680	31	.	4.32996	5.68629	3.14588	87
chr1	191909584	191909764	H2_peak_1681	26	.	3.70774	5.12066	2.62602	70
chr1	191912910	191913117	H2_peak_1682	61	.	6.15939	8.99599	6.11197	88
chr1	191930539	191931005	H2_peak_1683a	205	.	11.0663	24.2964	20.5227	136
chr1	191930539	191931005	H2_peak_1683b	37	.	4.40513	6.3126	3.70932	374
chr1	191951151	191951385	H2_peak_1684	49	.	5.31261	7.65542	4.91039	104
chr1	191951824	191952067	H2_peak_1685	161	.	9.74497	19.7281	16.1512	109
chr1	191952450	191952922	H2_peak_1686	110	.	5.31083	14.3451	11.0678	250
chr1	191967537	191968132	H2_peak_1687	70	.	6.11298	10.037	7.07822	140
chr1	191999272	191999453	H2_peak_1688	32	.	4.16155	5.86499	3.29745	49
chr1	192005570	192006029	H2_peak_1689	250	.	13.9393	29.0008	25.0478	273
chr1	192074764	192074963	H2_peak_1690	32	.	4.74219	5.85432	3.29745	93
chr1	192357152	192357340	H2_peak_1691	40	.	4.40081	6.6833	4.03219	89
chr1	192492928	192493370	H2_peak_1692	316	.	11.3758	35.881	31.6888	166
chr1	192647663	192648015	H2_peak_1693	308	.	15.2196	34.9703	30.8132	173
chr1	192685431	192685694	H2_peak_1694	103	.	7.92887	13.5531	10.3229	121
chr1	192752376	192752749	H2_peak_1695	25	.	3.68302	5.08049	2.59501	170
chr1	192776829	192777390	H2_peak_1696	457	.	16.8425	50.2828	45.7064	243
chr1	192777492	192777748	H2_peak_1697	58	.	5.58703	8.66151	5.81332	99
chr1	192780934	192781156	H2_peak_1698	40	.	4.64007	6.6833	4.03219	113
chr1	192788920	192789158	H2_peak_1699	40	.	4.67122	6.73206	4.07495	125
chr1	192801912	192802112	H2_peak_1700	29	.	4.50491	5.50908	2.98591	166
chr1	192802775	192803031	H2_peak_1701	34	.	4.57136	6.05102	3.46067	162
chr1	192850203	192850410	H2_peak_1702	49	.	5.31261	7.65542	4.91039	90
chr1	192886778	192887010	H2_peak_1703	39	.	3.64539	6.60524	3.97992	89
chr1	192978291	192978549	H2_peak_1704	256	.	12.7652	29.6112	25.6231	121
chr1	193006374	193006649	H2_peak_1705	38	.	4.82248	6.42963	3.81114	107
chr1	193007115	193007661	H2_peak_1706	216	.	8.09569	25.522	21.6972	297
chr1	193048120	193048581	H2_peak_1707	165	.	8.68078	20.1259	16.5334	222
chr1	193093364	193093619	H2_peak_1708	30	.	3.95461	5.58563	3.05234	195
chr1	193101066	193101352	H2_peak_1709	124	.	8.3526	15.8135	12.4543	127
chr1	193123221	193123525	H2_peak_1710	81	.	6.07566	11.2084	8.13472	105
chr1	193136503	193136734	H2_peak_1711	72	.	5.83639	10.2513	7.25244	89
chr1	193141750	193141941	H2_peak_1712	40	.	4.40081	6.6833	4.03219	53
chr1	193172891	193173279	H2_peak_1713	295	.	13.942	33.693	29.5749	169
chr1	193220478	193220797	H2_peak_1714	32	.	4.16155	5.86499	3.29745	219
chr1	193220863	193221485	H2_peak_1715a	130	.	6.88956	16.4086	13.0039	126
chr1	193220863	193221485	H2_peak_1715b	59	.	5.08658	8.84892	5.9855	495
chr1	193244104	193244617	H2_peak_1716	149	.	8.46829	18.4988	14.9889	348
chr1	193244960	193245182	H2_peak_1717	51	.	5.52418	7.97917	5.18152	128
chr1	193278578	193278923	H2_peak_1718	133	.	8.52105	16.7685	13.3549	216
chr1	193285534	193286585	H2_peak_1719a	185	.	10.6475	22.2248	18.5303	209
chr1	193285534	193286585	H2_peak_1719b	159	.	9.60012	19.4869	15.9338	788
chr1	193289059	193289347	H2_peak_1720	73	.	5.87556	10.3174	7.31613	227
chr1	193304134	193304353	H2_peak_1721	23	.	3.93168	4.75242	2.34418	80
chr1	193317943	193318176	H2_peak_1722	44	.	4.71516	7.19831	4.48612	125
chr1	193344672	193344855	H2_peak_1723	56	.	4.73619	8.44714	5.60737	79
chr1	193381053	193381291	H2_peak_1724	109	.	7.27197	14.2141	10.9465	123
chr1	193399818	193400068	H2_peak_1725	49	.	4.37729	7.66459	4.91039	111
chr1	193446733	193447134	H2_peak_1726	235	.	13.1355	27.4002	23.5003	132
chr1	193465453	193465633	H2_peak_1727	50	.	5.80442	7.88038	5.09353	88
chr1	193517247	193517427	H2_peak_1728	56	.	4.55674	8.44714	5.60737	92
chr1	193521102	193521377	H2_peak_1729	103	.	6.17177	13.5895	10.351	143
chr1	193541632	193541907	H2_peak_1730	46	.	5.15468	7.41325	4.69146	146
chr1	193541978	193542165	H2_peak_1731	37	.	4.78717	6.37738	3.76942	145
chr1	193544391	193544572	H2_peak_1732	40	.	4.43035	6.73206	4.07495	103
chr1	193663382	193663570	H2_peak_1733	46	.	5.11666	7.35485	4.63426	91
chr1	193730190	193730681	H2_peak_1734	39	.	3.78895	6.60524	3.97992	393
chr1	193805110	193805639	H2_peak_1735	132	.	7.81237	16.6648	13.2523	337
chr1	193813027	193813284	H2_peak_1736	69	.	6.40273	9.88181	6.93243	134
chr1	193885453	193886062	H2_peak_1737	263	.	11.818	30.322	26.316	254
chr1	193960493	193961089	H2_peak_1738	56	.	4.73619	8.44714	5.60737	323
chr1	193961702	193962116	H2_peak_1739	128	.	8.60656	16.2294	12.8446	293
chr1	194036447	194036716	H2_peak_1740	50	.	5.80442	7.88038	5.09353	105
chr1	194300660	194300911	H2_peak_1741	61	.	6.15939	8.99599	6.11197	96
chr1	194571617	194571797	H2_peak_1742	49	.	5.31205	7.66189	4.91039	97
chr1	194596768	194597161	H2_peak_1743	63	.	5.24227	9.23066	6.33841	152
chr1	194605416	194605596	H2_peak_1744	49	.	5.31306	7.72121	4.9594	96
chr1	194611850	194612213	H2_peak_1745	193	.	10.706	23.0898	19.3573	159
chr1	194615541	194615754	H2_peak_1746	33	.	4.49968	5.94274	3.36126	120
chr1	194622595	194622897	H2_peak_1747	59	.	5.08658	8.84892	5.9855	152
chr1	194648668	194649436	H2_peak_1748a	60	.	6.15849	8.95095	6.07626	192
chr1	194648668	194649436	H2_peak_1748b	298	.	15.3645	33.9854	29.8599	595
chr1	194677855	194678225	H2_peak_1749	252	.	11.8931	29.2728	25.2998	137
chr1	194681944	194682380	H2_peak_1750	90	.	7.11221	12.2286	9.09312	290
chr1	194956417	194956609	H2_peak_1751	25	.	3.92228	5.08049	2.59501	166
chr1	194999424	195000130	H2_peak_1752a	29	.	3.6595	5.46828	2.95146	89
chr1	194999424	195000130	H2_peak_1752b	70	.	5.09508	10.0802	7.09811	305
chr1	194999424	195000130	H2_peak_1752c	61	.	5.48422	9.01771	6.13111	546
chr1	195000612	195000932	H2_peak_1753	47	.	4.87934	7.53305	4.79657	118
chr1	195015344	195015891	H2_peak_1754	188	.	8.84863	22.5305	18.8279	363
chr1	195069883	195070127	H2_peak_1755	42	.	5.20657	6.99656	4.29747	149
chr1	195070288	195070729	H2_peak_1756a	55	.	5.70501	8.31418	5.50015	73
chr1	195070288	195070729	H2_peak_1756b	25	.	3.68302	5.08049	2.59501	343
chr1	195088384	195088639	H2_peak_1757	72	.	5.83639	10.2513	7.25244	165
chr1	195098668	195098865	H2_peak_1758	33	.	3.95282	5.9324	3.35678	92
chr1	195142160	195142759	H2_peak_1759	431	.	13.4405	47.6431	43.1308	230
chr1	195143272	195143912	H2_peak_1760	543	.	18.8825	59.0832	54.3058	208
chr1	195162371	195162756	H2_peak_1761	68	.	6.69242	9.79414	6.8464	174
chr1	195194480	195194705	H2_peak_1762	40	.	4.96696	6.6501	4.01927	134
chr1	195196488	195196668	H2_peak_1763	23	.	3.07116	4.70046	2.30875	63
chr1	195215946	195216131	H2_peak_1764	72	.	5.83639	10.2513	7.25244	95
chr1	195216311	195216586	H2_peak_1765	46	.	5.11666	7.35485	4.63426	167
chr1	195224988	195225247	H2_peak_1766	63	.	5.35786	9.31879	6.39778	141
chr1	195275991	195276198	H2_peak_1767	65	.	4.50674	9.46042	6.53249	84
chr1	195376982	195377184	H2_peak_1768	49	.	4.37729	7.66459	4.91039	126
chr1	195406793	195406995	H2_peak_1769	70	.	6.45912	9.9711	7.01471	76
chr1	195702841	195703162	H2_peak_1770	70	.	6.86665	10.0558	7.07822	137
chr1	195916162	195916465	H2_peak_1771	95	.	7.23082	12.7001	9.52651	141
chr1	196436708	196437113	H2_peak_1772	296	.	15.5895	33.7743	29.6556	220
chr1	196446646	196446841	H2_peak_1773	39	.	4.93162	6.59094	3.96839	93
chr1	196478329	196478569	H2_peak_1774	55	.	5.41083	8.31418	5.50015	95
chr1	196505415	196505650	H2_peak_1775	99	.	8.00352	13.1189	9.93372	102
chr1	196513919	196514494	H2_peak_1776	183	.	9.72947	22.0068	18.3205	222
chr1	196721448	196721719	H2_peak_1777	72	.	5.83639	10.2513	7.25244	160
chr1	196752018	196752261	H2_peak_1778	55	.	5.41083	8.31418	5.50015	120
chr1	196754061	196754407	H2_peak_1779	109	.	7.27197	14.2141	10.9465	138
chr1	196767906	196768086	H2_peak_1780	49	.	5.31205	7.66189	4.91039	148
chr1	196802525	196802802	H2_peak_1781	38	.	4.82248	6.42963	3.81114	50
chr1	196957210	196957487	H2_peak_1782	33	.	3.50184	5.94584	3.36286	249
chr1	196957576	196957858	H2_peak_1783	49	.	5.0391	7.72121	4.9594	98
chr10	3134270	3134505	H2_peak_1784	42	.	4.0184	6.9063	4.21915	81
chr10	3158371	3158592	H2_peak_1785	41	.	5.09627	6.84703	4.1706	113
chr10	3187250	3187476	H2_peak_1786	46	.	5.11666	7.35485	4.63426	91
chr10	3203942	3204145	H2_peak_1787	37	.	4.40513	6.3126	3.70932	88
chr10	3227728	3228317	H2_peak_1788	159	.	10.4884	19.4537	15.9008	178
chr10	3806066	3806498	H2_peak_1789	146	.	9.33545	18.1222	14.6391	254
chr10	3928025	3928212	H2_peak_1790	126	.	8.9911	16.0184	12.6397	80
chr10	3974585	3974846	H2_peak_1791	78	.	5.45398	10.9285	7.8911	100
chr10	3980083	3980349	H2_peak_1792	103	.	8.28295	13.5531	10.3229	149
chr10	4540335	4540552	H2_peak_1793	49	.	5.31306	7.72121	4.9594	80
chr10	4719907	4720183	H2_peak_1794	110	.	7.07991	14.2975	11.0243	128
chr10	4752755	4752975	H2_peak_1795	90	.	6.55418	12.1886	9.06119	108
chr10	5056904	5057251	H2_peak_1796	134	.	9.01785	16.8991	13.4776	155
chr10	5138027	5138555	H2_peak_1797	287	.	12.5358	32.8458	28.7526	247
chr10	5151500	5151937	H2_peak_1798	40	.	4.64007	6.6833	4.03219	105
chr10	5277200	5277891	H2_peak_1799a	250	.	9.94017	28.9709	25.0209	252
chr10	5277200	5277891	H2_peak_1799b	51	.	4.85943	7.97539	5.18152	569
chr10	5287329	5287659	H2_peak_1800	51	.	4.07607	7.99138	5.19219	133
chr10	5718783	5718963	H2_peak_1801	32	.	4.74219	5.85432	3.29745	48
chr10	5872608	5873051	H2_peak_1802	215	.	12.5319	25.3277	21.5193	255
chr10	5913754	5914247	H2_peak_1803	256	.	8.95704	29.6308	25.6392	280
chr10	5940637	5940930	H2_peak_1804	103	.	7.76424	13.5471	10.3229	142
chr10	5958155	5958404	H2_peak_1805	37	.	4.46247	6.32585	3.72219	118
chr10	5958460	5959977	H2_peak_1806	275	.	12.2965	31.578	27.5253	1049
chr10	6007159	6007344	H2_peak_1807	40	.	4.96696	6.6501	4.01927	129
chr10	6012062	6012296	H2_peak_1808	41	.	3.95901	6.79294	4.13343	91
chr10	6020786	6021017	H2_peak_1809	42	.	4.19785	6.9063	4.21915	94
chr10	6060424	6060672	H2_peak_1810	63	.	4.91564	9.25272	6.35616	99
chr10	6072360	6072595	H2_peak_1811	70	.	6.51257	10.0558	7.07822	127
chr10	6164276	6164531	H2_peak_1812	41	.	5.09627	6.84703	4.1706	103
chr10	6213453	6213644	H2_peak_1813	39	.	3.64539	6.60524	3.97992	175
chr10	6225554	6225810	H2_peak_1814	99	.	7.62595	13.1673	9.98178	115
chr10	6238320	6238960	H2_peak_1815	312	.	13.0143	35.4158	31.2394	356
chr10	6266250	6266697	H2_peak_1816a	67	.	6.635	9.70804	6.77052	115
chr10	6266250	6266697	H2_peak_1816b	38	.	4.5283	6.42963	3.81114	299
chr10	6266885	6267216	H2_peak_1817	119	.	7.51124	15.2574	11.9281	195
chr10	6288316	6288518	H2_peak_1818	23	.	3.93168	4.75242	2.34418	73
chr10	6372623	6373375	H2_peak_1819a	126	.	8.32669	15.979	12.611	175
chr10	6372623	6373375	H2_peak_1819b	50	.	5.45034	7.88038	5.09353	655
chr10	6514176	6514356	H2_peak_1820	70	.	6.51257	10.0558	7.07822	130
chr10	6606136	6606400	H2_peak_1821	63	.	5.35786	9.31879	6.39778	128
chr10	6627977	6628198	H2_peak_1822	26	.	3.94323	5.1	2.60938	70
chr10	6712247	6712676	H2_peak_1823	123	.	8.70024	15.6971	12.342	301
chr10	6715275	6715766	H2_peak_1824	163	.	10.7615	19.8888	16.3018	264
chr10	6772984	6773406	H2_peak_1825	92	.	7.5748	12.3589	9.21161	280
chr10	6820534	6821044	H2_peak_1826	216	.	10.6217	25.4237	21.6025	230
chr10	6822703	6823409	H2_peak_1827	373	.	11.1104	41.6954	37.3437	362
chr10	6838423	6838622	H2_peak_1828	37	.	4.40513	6.3126	3.70932	99
chr10	6928748	6929174	H2_peak_1829	150	.	6.81648	18.5294	15.0179	249
chr10	6931205	6931739	H2_peak_1830	473	.	14.6058	51.9784	47.3637	267
chr10	6950785	6951092	H2_peak_1831a	23	.	3.30061	4.79185	2.36939	184
chr10	6950785	6951092	H2_peak_1831b	32	.	4.16155	5.86499	3.29745	286
chr10	6951271	6951487	H2_peak_1832	37	.	4.17799	6.3126	3.70932	52
chr10	6999841	7000216	H2_peak_1833	40	.	4.64007	6.6833	4.03219	130
chr10	7008562	7009071	H2_peak_1834	157	.	5.78264	19.3229	15.7897	184
chr10	7109197	7109604	H2_peak_1835	92	.	7.5748	12.3589	9.21161	182
chr10	7342210	7342418	H2_peak_1836	35	.	3.83895	6.17368	3.5766	82
chr10	7347293	7347484	H2_peak_1837	120	.	7.56165	15.3451	12.0132	88
chr10	7382724	7383049	H2_peak_1838	76	.	6.48471	10.6307	7.61372	145
chr10	7387161	7387341	H2_peak_1839	40	.	4.64007	6.6833	4.03219	110
chr10	7512459	7512770	H2_peak_1840	55	.	4.81245	8.36569	5.54716	142
chr10	7531196	7531512	H2_peak_1841	223	.	12.9041	26.1879	22.3322	157
chr10	7561555	7561933	H2_peak_1842	138	.	9.69925	17.2867	13.8419	202
chr10	7675782	7676434	H2_peak_1843a	32	.	4.16155	5.86499	3.29745	136
chr10	7675782	7676434	H2_peak_1843b	63	.	5.35786	9.31879	6.39778	416
chr10	7678969	7679149	H2_peak_1844	37	.	4.40513	6.3126	3.70932	112
chr10	7711060	7711299	H2_peak_1845	76	.	6.13496	10.6287	7.61194	105
chr10	7711420	7711600	H2_peak_1846	68	.	6.34732	9.79414	6.8464	123
chr10	7797991	7798516	H2_peak_1847	526	.	18.5174	57.3998	52.6621	264
chr10	8533094	8533404	H2_peak_1848	115	.	7.77875	14.8646	11.5557	164
chr10	8586167	8586393	H2_peak_1849	70	.	6.51257	10.0558	7.07822	111
[truncated: 26,945 more rows]

## Sheet: FB1.narrowPeak
chr	start	end	name	score	strand	signalValue	pValue	qValue	peak
chr1	4756965	4757139	FB1_peak_1	40	.	6.10824	7.57081	4.08969	90
chr1	4960774	4961042	FB1_peak_2	82	.	6.4951	12.1886	8.20247	126
chr1	6719826	6720068	FB1_peak_3	63	.	6.59581	10.0928	6.32202	159
chr1	6742288	6742606	FB1_peak_4	203	.	14.2344	25.5535	20.3963	147
chr1	9535370	9535610	FB1_peak_5	38	.	5.51331	7.33212	3.88928	83
chr1	9573984	9574262	FB1_peak_6	102	.	9.59088	14.5131	10.2796	158
chr1	9612761	9612940	FB1_peak_7	44	.	5.93361	8.0378	4.48952	139
chr1	9639301	9639606	FB1_peak_8	102	.	9.30066	14.5131	10.2796	98
chr1	9933941	9934312	FB1_peak_9	44	.	5.7515	7.99793	4.45442	172
chr1	11738601	11738787	FB1_peak_10	20	.	4.75388	5.11797	2.00778	86
chr1	14174425	14174705	FB1_peak_11	83	.	8.08159	12.3936	8.36927	130
chr1	15374712	15374943	FB1_peak_12	83	.	8.26708	12.3937	8.36927	121
chr1	18158393	18158751	FB1_peak_13	84	.	7.99215	12.5229	8.46297	148
chr1	21650963	21651231	FB1_peak_14	52	.	6.30172	8.87641	5.23665	152
chr1	23853247	23853506	FB1_peak_15	82	.	7.93067	12.2454	8.24588	99
chr1	24233143	24233325	FB1_peak_16	37	.	5.94853	7.14127	3.72301	100
chr1	30930724	30931008	FB1_peak_17	40	.	5.81802	7.57081	4.08969	124
chr1	33099343	33099593	FB1_peak_18	35	.	5.19134	6.95302	3.5579	122
chr1	33871155	33871531	FB1_peak_19	40	.	6.20498	7.57081	4.08969	149
chr1	34068135	34068311	FB1_peak_20	27	.	5.02112	5.94254	2.70157	92
chr1	34207666	34207836	FB1_peak_21	53	.	5.97187	8.98485	5.32955	80
chr1	34239822	34240114	FB1_peak_22	95	.	8.06217	13.7287	9.55904	115
chr1	34240428	34240624	FB1_peak_23	52	.	6.88216	8.87641	5.23665	151
chr1	34640766	34641061	FB1_peak_24	89	.	8.33326	13.049	8.95297	188
chr1	34722032	34722343	FB1_peak_25	95	.	8.41227	13.7287	9.55904	169
chr1	36121799	36122009	FB1_peak_26	48	.	6.26353	8.50244	4.89968	127
chr1	36580475	36580677	FB1_peak_27	82	.	7.76396	12.2454	8.24588	95
chr1	36585201	36585415	FB1_peak_28	63	.	6.52172	10.1966	6.39967	96
chr1	36613946	36614215	FB1_peak_29	26	.	4.30114	5.86499	2.67783	167
chr1	37154204	37154485	FB1_peak_30	109	.	7.6621	15.2574	10.9285	191
chr1	37179144	37179507	FB1_peak_31	206	.	13.0306	25.8408	20.6518	193
chr1	37179784	37179973	FB1_peak_32	71	.	7.6806	10.9623	7.10212	98
chr1	37947180	37947470	FB1_peak_33	82	.	7.95888	12.2725	8.26555	163
chr1	38485875	38486119	FB1_peak_34	73	.	7.21975	11.2325	7.32743	89
chr1	38495285	38495770	FB1_peak_35	117	.	9.69992	16.0991	11.7249	192
chr1	38689689	38689930	FB1_peak_36	73	.	6.07498	11.2084	7.31587	134
chr1	39308547	39308763	FB1_peak_37	93	.	8.26167	13.5207	9.39719	112
chr1	39895676	39895998	FB1_peak_38	74	.	7.43198	11.3449	7.4142	177
chr1	40004462	40005172	FB1_peak_39	153	.	10.7229	20.1225	15.3861	297
chr1	41197370	41197557	FB1_peak_40	35	.	5.26136	6.95302	3.5579	149
chr1	41223157	41223478	FB1_peak_41	71	.	7.12621	11.0539	7.17271	177
chr1	41447103	41447308	FB1_peak_42	33	.	4.53454	6.6833	3.3387	99
chr1	41661834	41662136	FB1_peak_43	56	.	5.81637	9.34963	5.64314	161
chr1	41662467	41662921	FB1_peak_44a	50	.	6.29354	8.71498	5.09377	170
chr1	41662467	41662921	FB1_peak_44b	57	.	6.95632	9.49405	5.78341	280
chr1	41799828	41800076	FB1_peak_45	44	.	5.96156	7.99793	4.45442	112
chr1	41871156	41871580	FB1_peak_46	77	.	6.89168	11.7386	7.77218	252
chr1	42290182	42290387	FB1_peak_47	63	.	6.8018	10.1966	6.39967	117
chr1	42314718	42315095	FB1_peak_48	110	.	7.20447	15.4095	11.0777	154
chr1	42455687	42455936	FB1_peak_49	53	.	6.17162	9.08008	5.39806	139
chr1	42597056	42597280	FB1_peak_50	49	.	5.52689	8.60486	4.99575	156
chr1	42748295	42748721	FB1_peak_51	105	.	8.46763	14.8226	10.5681	285
chr1	43990539	43990735	FB1_peak_52	38	.	5.31646	7.24199	3.81367	113
chr1	46886970	46887288	FB1_peak_53	54	.	6.57965	9.16817	5.48379	131
chr1	47220728	47220995	FB1_peak_54	48	.	6.3195	8.3905	4.815	94
chr1	51664280	51664551	FB1_peak_55	71	.	7.3533	11.0539	7.17271	164
chr1	51707147	51707856	FB1_peak_56a	290	.	16.5127	34.8982	29.0038	193
chr1	51707147	51707856	FB1_peak_56b	122	.	10.2147	16.7104	12.258	504
chr1	51971845	51972211	FB1_peak_57	59	.	6.76367	9.71366	5.97393	246
chr1	52136632	52137080	FB1_peak_58	163	.	12.2194	21.17	16.3732	162
chr1	52170516	52170875	FB1_peak_59	164	.	12.255	21.2798	16.4615	240
chr1	52206971	52207239	FB1_peak_60	89	.	8.72022	13.049	8.95297	129
chr1	52580997	52581247	FB1_peak_61	53	.	6.31166	9.08008	5.39806	150
chr1	54541785	54542097	FB1_peak_62	158	.	12.1061	20.6695	15.8944	165
chr1	54696589	54696848	FB1_peak_63	48	.	6.09681	8.50244	4.89968	122
chr1	55084248	55084470	FB1_peak_64	75	.	6.91509	11.4667	7.52549	81
chr1	55144800	55144998	FB1_peak_65	77	.	7.12904	11.7386	7.77218	84
chr1	55187798	55188001	FB1_peak_66	26	.	4.20778	5.86499	2.67783	84
chr1	56890170	56890510	FB1_peak_67	118	.	7.80214	16.3197	11.8907	180
chr1	58449646	58449908	FB1_peak_68	71	.	7.34717	10.9623	7.10212	138
chr1	59573024	59573418	FB1_peak_69	90	.	6.86854	13.1909	9.08117	138
chr1	59592298	59592545	FB1_peak_70	75	.	7.23482	11.4667	7.52549	91
chr1	60466080	60466367	FB1_peak_71	71	.	7.59724	10.9623	7.10212	155
chr1	60466518	60466721	FB1_peak_72	48	.	6.34688	8.50244	4.89968	76
chr1	61196366	61196574	FB1_peak_73	35	.	5.07062	6.87485	3.51252	158
chr1	61322781	61322964	FB1_peak_74	35	.	5.33138	6.95302	3.5579	77
chr1	61359419	61359832	FB1_peak_75	68	.	6.59499	10.6657	6.82364	236
chr1	61959580	61959916	FB1_peak_76	164	.	12.0695	21.2798	16.4615	136
chr1	62099930	62100309	FB1_peak_77	140	.	9.99282	18.6355	14.0362	242
chr1	62262540	62262792	FB1_peak_78	109	.	9.56546	15.2409	10.9246	143
chr1	62952338	62952584	FB1_peak_79	76	.	8.13978	11.6194	7.65995	162
chr1	63340633	63340861	FB1_peak_80	27	.	4.63118	5.94877	2.70157	147
chr1	63875202	63875412	FB1_peak_81	53	.	6.03158	9.08008	5.39806	84
chr1	64113304	64113817	FB1_peak_82	282	.	15.7469	34.0773	28.2469	271
chr1	64134497	64134819	FB1_peak_83	93	.	8.48876	13.5207	9.39719	117
chr1	64165928	64166269	FB1_peak_84	39	.	5.90651	7.42448	3.97919	194
chr1	64168304	64168544	FB1_peak_85	29	.	4.86884	6.27189	2.98456	4
chr1	65003115	65003483	FB1_peak_86	40	.	5.62454	7.57081	4.08969	206
chr1	65233147	65233363	FB1_peak_87	27	.	4.63118	5.94877	2.70157	77
chr1	66274915	66275120	FB1_peak_88	95	.	8.13218	13.7287	9.55904	78
chr1	66701813	66702132	FB1_peak_89a	39	.	5.42141	7.36792	3.92334	69
chr1	66701813	66702132	FB1_peak_89b	20	.	4.17344	5.11797	2.00778	196
chr1	67412846	67413065	FB1_peak_90	48	.	6.13402	8.3905	4.815	118
chr1	68093463	68093650	FB1_peak_91	29	.	4.92981	6.20693	2.93106	79
chr1	68352490	68352697	FB1_peak_92	40	.	5.72128	7.57081	4.08969	79
chr1	68795582	68795845	FB1_peak_93	102	.	9.01044	14.5131	10.2796	141
chr1	69093147	69093439	FB1_peak_94	130	.	10.655	17.5354	13.0014	176
chr1	72852813	72853045	FB1_peak_95	82	.	8.18074	12.2454	8.24588	86
chr1	73805188	73805418	FB1_peak_96	43	.	5.83321	7.91124	4.3965	229
chr1	74158029	74158273	FB1_peak_97	130	.	10.5583	17.5354	13.0014	115
chr1	74342341	74342524	FB1_peak_98	29	.	5.26324	6.20693	2.93106	102
chr1	74379148	74379456	FB1_peak_99	46	.	5.5083	8.2492	4.68884	177
chr1	74433440	74433682	FB1_peak_100	49	.	5.64556	8.60486	4.99575	139
chr1	74844067	74844444	FB1_peak_101	139	.	8.54902	18.4988	13.9194	191
chr1	75248009	75248291	FB1_peak_102	48	.	5.23474	8.41215	4.82339	145
chr1	75503096	75503278	FB1_peak_103	27	.	5.2066	5.94254	2.70157	120
chr1	75650416	75650669	FB1_peak_104	53	.	6.3185	8.98485	5.32955	128
chr1	75689630	75690027	FB1_peak_105	40	.	4.81462	7.53305	4.07221	260
chr1	75701516	75701832	FB1_peak_106	43	.	5.83321	7.91124	4.3965	187
chr1	75922432	75922693	FB1_peak_107	35	.	5.2786	6.87485	3.51252	84
chr1	76487910	76488145	FB1_peak_108	44	.	5.89154	7.99793	4.45442	127
chr1	76634032	76634236	FB1_peak_109	59	.	6.59696	9.71366	5.97393	105
chr1	77024329	77024514	FB1_peak_110	40	.	5.72128	7.57081	4.08969	91
chr1	77502716	77503252	FB1_peak_111	108	.	8.4345	15.108	10.8039	294
chr1	77528870	77529090	FB1_peak_112	33	.	4.53454	6.6833	3.3387	120
chr1	77968894	77969174	FB1_peak_113	173	.	12.7833	22.2745	17.3777	130
chr1	78590371	78590603	FB1_peak_114	44	.	5.82152	7.99793	4.45442	146
chr1	78654069	78654680	FB1_peak_115a	63	.	6.87182	10.1966	6.39967	126
chr1	78654069	78654680	FB1_peak_115b	50	.	6.06645	8.71498	5.09377	344
chr1	79693959	79694321	FB1_peak_116	74	.	7.1519	11.3449	7.4142	176
chr1	81517408	81517735	FB1_peak_117a	29	.	4.92981	6.20693	2.93106	55
chr1	81517408	81517735	FB1_peak_117b	20	.	4.51303	5.13201	2.00778	311
chr1	81589946	81590366	FB1_peak_118	75	.	7.04298	11.4667	7.52549	271
chr1	82257771	82258176	FB1_peak_119	280	.	17.2906	33.8369	28.0237	219
chr1	82280077	82280302	FB1_peak_120	28	.	5.12799	6.12765	2.8758	100
chr1	82287548	82287734	FB1_peak_121	27	.	4.84124	5.94877	2.70157	108
chr1	82287957	82288206	FB1_peak_122	50	.	6.44493	8.71498	5.09377	148
chr1	82316996	82317266	FB1_peak_123	118	.	9.46257	16.2172	11.8152	158
chr1	82320847	82321107	FB1_peak_124	52	.	6.354	8.9333	5.29231	168
chr1	83694146	83694316	FB1_peak_125	35	.	5.0513	6.95302	3.5579	84
chr1	83745626	83745929	FB1_peak_126	134	.	10.7429	17.9869	13.4348	134
chr1	84835972	84836337	FB1_peak_127	40	.	4.67458	7.53305	4.07221	145
chr1	87824949	87825213	FB1_peak_128	64	.	7.36586	10.2273	6.41493	137
chr1	88331094	88331410	FB1_peak_129	94	.	6.02665	13.5895	9.45461	117
chr1	88337124	88337470	FB1_peak_130	74	.	7.01186	11.3449	7.4142	175
chr1	88338798	88339445	FB1_peak_131a	29	.	5.17988	6.20693	2.93106	82
chr1	88338798	88339445	FB1_peak_131b	48	.	6.18017	8.50244	4.89968	462
chr1	88383813	88384282	FB1_peak_132	118	.	7.8955	16.3197	11.8907	302
chr1	88400820	88401075	FB1_peak_133	39	.	4.7052	7.42871	3.98271	112
chr1	88406052	88406321	FB1_peak_134	129	.	9.67263	17.4972	12.9758	144
chr1	88421682	88421975	FB1_peak_135	71	.	6.37325	10.9893	7.1268	131
chr1	90736076	90736397	FB1_peak_136	60	.	7.32944	9.82557	6.08326	116
chr1	90736660	90737012	FB1_peak_137	166	.	12.4883	21.5378	16.6773	193
chr1	90820796	90821046	FB1_peak_138	154	.	11.1382	20.149	15.4022	139
chr1	91362268	91362507	FB1_peak_139	89	.	8.33326	13.049	8.95297	90
chr1	91439145	91439419	FB1_peak_140	82	.	8.35846	12.2296	8.24018	138
chr1	91446702	91447094	FB1_peak_141	41	.	4.4512	7.66459	4.16644	157
chr1	91473660	91473945	FB1_peak_142	61	.	6.67203	9.86724	6.11585	116
chr1	91568105	91568409	FB1_peak_143	82	.	7.58039	12.2725	8.26555	130
chr1	91635924	91636266	FB1_peak_144	34	.	5.39534	6.82969	3.48087	112
chr1	91647523	91647917	FB1_peak_145a	43	.	5.48658	7.91124	4.3965	87
chr1	91647523	91647917	FB1_peak_145b	35	.	5.34792	6.87485	3.51252	303
chr1	91744816	91745012	FB1_peak_146	63	.	6.8018	10.1966	6.39967	129
chr1	92105769	92105976	FB1_peak_147	65	.	6.59537	10.3639	6.5308	96
chr1	92118757	92118936	FB1_peak_148	38	.	5.44435	7.24199	3.81367	88
chr1	92383036	92383268	FB1_peak_149	35	.	5.0513	6.95302	3.5579	113
chr1	93309831	93310153	FB1_peak_150	109	.	7.52206	15.2574	10.9285	162
chr1	93310593	93311150	FB1_peak_151	427	.	20.8078	51.219	42.7971	260
chr1	93355999	93356181	FB1_peak_152	53	.	6.24164	9.08008	5.39806	156
chr1	94112707	94112877	FB1_peak_153	35	.	5.72684	6.93008	3.5579	82
chr1	94120880	94121390	FB1_peak_154	74	.	7.83509	11.3482	7.41667	156
chr1	94595676	94595966	FB1_peak_155	82	.	6.44842	12.1886	8.20247	105
chr1	94634245	94634739	FB1_peak_156	95	.	8.06217	13.7287	9.55904	330
chr1	94745271	94745450	FB1_peak_157	38	.	5.12462	7.24199	3.81367	74
chr1	94976218	94976656	FB1_peak_158a	59	.	7.15418	9.68502	5.95601	89
chr1	94976218	94976656	FB1_peak_158b	71	.	7.59724	10.9623	7.10212	310
chr1	95931887	95932113	FB1_peak_159	50	.	6.06645	8.71498	5.09377	121
chr1	96400312	96400658	FB1_peak_160	53	.	6.31166	9.08008	5.39806	214
chr1	99944768	99944970	FB1_peak_161	20	.	4.5604	5.11797	2.00778	82
chr1	100086599	100087109	FB1_peak_162	90	.	6.82186	13.1909	9.08117	317
chr1	102313271	102313528	FB1_peak_163	40	.	5.67655	7.48775	4.03821	79
chr1	108096322	108096584	FB1_peak_164	85	.	7.36271	12.5973	8.52845	131
chr1	108599343	108599752	FB1_peak_165	84	.	7.57202	12.5229	8.46297	230
chr1	110693811	110694011	FB1_peak_166	30	.	5.43106	6.3158	3.00477	108
chr1	116425252	116425445	FB1_peak_167	53	.	6.24164	9.08008	5.39806	82
chr1	120331597	120331814	FB1_peak_168	59	.	6.78321	9.68502	5.95601	117
chr1	120673163	120673659	FB1_peak_169	102	.	9.49414	14.5131	10.2796	309
chr1	120807428	120807633	FB1_peak_170	27	.	4.56116	5.94877	2.70157	204
chr1	120807832	120808058	FB1_peak_171	71	.	7.43053	10.9623	7.10212	82
chr1	120809575	120809833	FB1_peak_172	117	.	9.24574	16.0991	11.7249	164
chr1	120851454	120851767	FB1_peak_173a	21	.	4.15918	5.31317	2.18321	45
chr1	120851454	120851767	FB1_peak_173b	44	.	5.32157	8.00792	4.46171	214
chr1	120879069	120879438	FB1_peak_174	90	.	6.68182	13.1909	9.08117	151
chr1	121225472	121225899	FB1_peak_175	63	.	6.59174	10.1966	6.39967	148
chr1	121226142	121226435	FB1_peak_176	46	.	6.36174	8.15146	4.60029	117
chr1	121796312	121796686	FB1_peak_177	64	.	6.9789	10.2273	6.41493	211
chr1	121799103	121799534	FB1_peak_178	129	.	9.60261	17.4972	12.9758	144
chr1	122012350	122012610	FB1_peak_179	30	.	4.94736	6.3158	3.00477	120
chr1	122017771	122017942	FB1_peak_180	59	.	5.94226	9.62049	5.90247	79
chr1	122780263	122780501	FB1_peak_181	52	.	6.59194	8.87641	5.23665	118
chr1	123464467	123464654	FB1_peak_182	27	.	4.84124	5.94877	2.70157	136
chr1	127332331	127332624	FB1_peak_183	33	.	4.3945	6.6833	3.3387	89
chr1	127657199	127657550	FB1_peak_184	52	.	6.30172	8.87641	5.23665	147
chr1	128366690	128367093	FB1_peak_185	130	.	10.4615	17.5354	13.0014	224
chr1	128470177	128470666	FB1_peak_186	109	.	7.33534	15.2574	10.9285	208
chr1	128727189	128727688	FB1_peak_187	140	.	9.99282	18.6355	14.0362	200
chr1	129101568	129101761	FB1_peak_188	32	.	5.00668	6.52589	3.2032	110
chr1	129427617	129428209	FB1_peak_189	170	.	9.38926	21.8929	17.014	324
chr1	129452919	129453205	FB1_peak_190	52	.	6.78542	8.87641	5.23665	84
chr1	130301785	130302064	FB1_peak_191	48	.	5.23474	8.41215	4.82339	148
chr1	130583874	130584057	FB1_peak_192	22	.	4.22939	5.34231	2.2023	93
chr1	132196707	132196962	FB1_peak_193	44	.	5.82152	7.99793	4.45442	157
chr1	132975350	132976014	FB1_peak_194	354	.	18.4251	41.9929	35.4513	219
chr1	133013332	133013641	FB1_peak_195	118	.	9.25251	16.2172	11.8152	167
chr1	133248068	133248274	FB1_peak_196	36	.	5.42376	7.03387	3.63456	86
chr1	133275350	133275568	FB1_peak_197	30	.	4.94736	6.3158	3.00477	90
chr1	133667222	133667550	FB1_peak_198	153	.	10.863	20.1225	15.3861	163
chr1	133806782	133806976	FB1_peak_199	20	.	4.59638	5.13201	2.00778	54
chr1	133867447	133867631	FB1_peak_200	46	.	6.08964	8.15146	4.60029	95
chr1	133867759	133868085	FB1_peak_201	96	.	9.00901	13.8013	9.61324	140
chr1	134097227	134097722	FB1_peak_202a	44	.	5.7515	7.99793	4.45442	96
chr1	134097227	134097722	FB1_peak_202b	84	.	7.85211	12.5229	8.46297	362
chr1	134215898	134216161	FB1_peak_203	46	.	5.82802	8.2492	4.68884	95
chr1	134219131	134219630	FB1_peak_204	129	.	8.1289	17.4005	12.9093	239
chr1	134230392	134230615	FB1_peak_205	64	.	7.24097	10.2747	6.45249	135
chr1	134327409	134327648	FB1_peak_206	131	.	10.1813	17.6771	13.1303	132
chr1	134427269	134427818	FB1_peak_207	82	.	6.35506	12.1886	8.20247	191
chr1	134454424	134455212	FB1_peak_208a	90	.	6.7285	13.1909	9.08117	188
chr1	134454424	134455212	FB1_peak_208b	122	.	10.4001	16.7104	12.258	586
chr1	134466280	134466454	FB1_peak_209	71	.	7.71063	11.0206	7.14801	120
chr1	134547333	134547548	FB1_peak_210	53	.	6.17162	9.08008	5.39806	119
chr1	134556288	134556496	FB1_peak_211	68	.	7.35943	10.7257	6.88103	117
chr1	134778046	134778236	FB1_peak_212	49	.	5.58622	8.60486	4.99575	110
chr1	134930650	134930824	FB1_peak_213	30	.	5.23758	6.3158	3.00477	127
chr1	134974853	134975040	FB1_peak_214	26	.	5.00977	5.83025	2.65578	94
chr1	134976899	134977313	FB1_peak_215	189	.	12.1419	24.0112	18.9788	226
chr1	135077661	135078241	FB1_peak_216	106	.	8.76237	14.9606	10.6647	197
chr1	135079071	135079242	FB1_peak_217	25	.	4.31224	5.73904	2.5731	82
chr1	135080271	135080609	FB1_peak_218	39	.	5.99072	7.42448	3.97919	129
chr1	135084597	135084815	FB1_peak_219	83	.	7.63571	12.402	8.36927	107
chr1	135092768	135093163	FB1_peak_220	106	.	8.97243	14.9606	10.6647	240
chr1	135804496	135805094	FB1_peak_221	166	.	11.3653	21.5426	16.6773	209
chr1	135957579	135958039	FB1_peak_222	137	.	7.28701	18.3673	13.7993	209
chr1	135959075	135960582	FB1_peak_223a	100	.	7.28866	14.2141	10.0029	415
chr1	135959075	135960582	FB1_peak_223b	90	.	6.82186	13.1909	9.08117	750
chr1	135959075	135960582	FB1_peak_223c	211	.	12.0542	26.3149	21.1012	1089
chr1	135963833	135964131	FB1_peak_224	64	.	5.74822	10.2513	6.42973	203
chr1	135992627	135993524	FB1_peak_225a	56	.	5.46814	9.31879	5.61363	188
chr1	135992627	135993524	FB1_peak_225b	26	.	4.02106	5.86499	2.67783	356
chr1	135992627	135993524	FB1_peak_225c	140	.	10.2008	18.6355	14.0362	704
chr1	136610374	136610567	FB1_peak_226	47	.	6.43256	8.26895	4.70628	118
chr1	137457511	137457719	FB1_peak_227	30	.	5.43106	6.3158	3.00477	80
chr1	137468753	137469012	FB1_peak_228	30	.	5.23758	6.3158	3.00477	159
chr1	137625662	137625832	FB1_peak_229	27	.	4.83563	5.94254	2.70157	74
chr1	137637780	137637967	FB1_peak_230	71	.	7.89611	11.0206	7.14801	94
chr1	137999541	137999825	FB1_peak_231	116	.	9.78436	16.0093	11.6542	150
chr1	138015470	138015715	FB1_peak_232	109	.	9.56546	15.2409	10.9246	138
chr1	138130731	138130914	FB1_peak_233	41	.	5.17085	7.62093	4.12505	74
chr1	139270382	139270589	FB1_peak_234	53	.	6.38168	9.08008	5.39806	94
chr1	139553746	139554123	FB1_peak_235	89	.	8.10284	13.0085	8.92664	202
chr1	139796678	139797239	FB1_peak_236a	44	.	5.54144	7.99793	4.45442	134
chr1	139796678	139797239	FB1_peak_236b	30	.	5.37196	6.37212	3.06	311
chr1	139796678	139797239	FB1_peak_236c	30	.	5.37196	6.37212	3.06	444
chr1	139824518	139824753	FB1_peak_237	59	.	6.59696	9.71366	5.97393	119
chr1	140396104	140396323	FB1_peak_238	35	.	5.0513	6.95302	3.5579	81
chr1	140396763	140397123	FB1_peak_239	82	.	6.63514	12.1886	8.20247	142
chr1	140936188	140936462	FB1_peak_240	130	.	11.042	17.5354	13.0014	113
chr1	140977125	140977305	FB1_peak_241	38	.	5.45808	7.24221	3.81367	153
chr1	141106515	141106720	FB1_peak_242	61	.	6.52063	9.86724	6.11585	97
chr1	141243193	141243598	FB1_peak_243	35	.	5.12132	6.95302	3.5579	275
chr1	145487789	145488039	FB1_peak_244	43	.	5.5559	7.91124	4.3965	122
chr1	145624256	145624469	FB1_peak_245	36	.	4.98946	7.07466	3.67196	76
chr1	146024495	146024727	FB1_peak_246	48	.	6.09681	8.50244	4.89968	86
chr1	146391762	146392011	FB1_peak_247	40	.	5.62454	7.57081	4.08969	122
chr1	149190762	149190951	FB1_peak_248	52	.	6.59194	8.87641	5.23665	99
chr1	151046037	151046227	FB1_peak_249	30	.	4.85062	6.3158	3.00477	77
chr1	151743656	151744036	FB1_peak_250	106	.	8.76237	14.9606	10.6647	193
chr1	153005121	153005487	FB1_peak_251	213	.	14.0158	26.5476	21.3098	192
chr1	153831176	153831480	FB1_peak_252	74	.	7.29194	11.3449	7.4142	180
chr1	154012254	154013048	FB1_peak_253a	27	.	5.02112	5.94254	2.70157	115
chr1	154012254	154013048	FB1_peak_253b	26	.	4.96522	5.84927	2.67252	267
chr1	154012254	154013048	FB1_peak_253c	82	.	8.45017	12.2296	8.24018	657
chr1	154403407	154403681	FB1_peak_254	55	.	4.87132	9.25272	5.56564	125
chr1	154662504	154662793	FB1_peak_255	118	.	9.18249	16.2172	11.8152	145
chr1	154750057	154750386	FB1_peak_256	33	.	4.3945	6.6833	3.3387	222
chr1	155488627	155489037	FB1_peak_257	326	.	17.2348	38.8919	32.6575	212
chr1	155512292	155512739	FB1_peak_258	164	.	12.0695	21.2798	16.4615	159
chr1	155550544	155551035	FB1_peak_259	102	.	6.41176	14.5125	10.2796	197
chr1	155552146	155552386	FB1_peak_260	44	.	5.89154	7.99793	4.45442	128
chr1	155573833	155574098	FB1_peak_261	130	.	10.5583	17.5354	13.0014	131
chr1	155580400	155580709	FB1_peak_262	73	.	7.01177	11.2325	7.32743	168
chr1	155596423	155596661	FB1_peak_263	29	.	4.7631	6.20693	2.93106	122
chr1	155997379	155997648	FB1_peak_264	44	.	5.7515	7.99793	4.45442	138
chr1	156910186	156910374	FB1_peak_265	59	.	6.87595	9.68502	5.95601	86
chr1	156929961	156930575	FB1_peak_266a	106	.	8.90241	14.9606	10.6647	235
chr1	156929961	156930575	FB1_peak_266b	151	.	10.1123	19.8825	15.1897	471
chr1	156946732	156946929	FB1_peak_267	35	.	5.12132	6.95302	3.5579	82
chr1	157059712	157059897	FB1_peak_268	80	.	6.81607	12.0374	8.06374	88
chr1	157077096	157077412	FB1_peak_269	53	.	6.24917	8.98485	5.32955	171
chr1	157081350	157081633	FB1_peak_270	75	.	6.97904	11.4667	7.52549	122
chr1	157452954	157453256	FB1_peak_271	59	.	6.78321	9.68502	5.95601	196
chr1	157637305	157637849	FB1_peak_272a	30	.	4.85062	6.3158	3.00477	173
chr1	157637305	157637849	FB1_peak_272b	101	.	9.13196	14.3756	10.1607	428
chr1	158544207	158544391	FB1_peak_273	44	.	5.61146	7.99793	4.45442	112
chr1	158684750	158685003	FB1_peak_274	53	.	6.1016	9.08008	5.39806	133
chr1	158894175	158894404	FB1_peak_275	29	.	4.43594	6.17547	2.91575	87
chr1	158920316	158920615	FB1_peak_276	55	.	6.33958	9.29064	5.59458	144
chr1	158927205	158927492	FB1_peak_277	93	.	8.90133	13.4506	9.33418	143
chr1	158966915	158967085	FB1_peak_278	43	.	5.17908	7.88946	4.38743	95
chr1	158969234	158969696	FB1_peak_279	100	.	7.59099	14.206	10.0029	305
chr1	159370419	159370676	FB1_peak_280	30	.	4.896	6.28838	3.0002	122
chr1	161162012	161162280	FB1_peak_281	52	.	6.59194	8.87641	5.23665	146
chr1	162208408	162208773	FB1_peak_282	116	.	9.68762	16.0093	11.6542	160
chr1	162217010	162217186	FB1_peak_283	75	.	7.04298	11.4667	7.52549	77
chr1	162465020	162465444	FB1_peak_284	166	.	11.2831	21.4658	16.6149	214
chr1	163125822	163126065	FB1_peak_285	52	.	6.4952	8.87641	5.23665	81
chr1	163126235	163126555	FB1_peak_286a	20	.	4.36692	5.11797	2.00778	46
chr1	163126235	163126555	FB1_peak_286b	20	.	4.36692	5.11797	2.00778	302
chr1	163930121	163930330	FB1_peak_287	32	.	4.93099	6.52589	3.2032	82
chr1	165859902	165860104	FB1_peak_288	23	.	4.49013	5.50595	2.34624	71
chr1	167865158	167865765	FB1_peak_289	106	.	8.32189	14.9353	10.66	140
chr1	167896690	167896962	FB1_peak_290	56	.	5.65486	9.31879	5.61363	116
chr1	168210025	168210236	FB1_peak_291	84	.	7.71207	12.5229	8.46297	108
chr1	168210849	168211044	FB1_peak_292	32	.	4.57157	6.59306	3.26689	113
chr1	168212828	168213151	FB1_peak_293	149	.	8.87578	19.6141	14.9424	136
chr1	168943706	168944020	FB1_peak_294	70	.	7.7165	10.8707	7.02293	137
chr1	169012864	169013166	FB1_peak_295	59	.	7.06143	9.68502	5.95601	125
chr1	169049643	169049906	FB1_peak_296	27	.	4.77122	5.94877	2.70157	95
chr1	169112400	169112776	FB1_peak_297	254	.	16.0574	31.0236	25.4257	179
chr1	169124944	169125224	FB1_peak_298	75	.	7.23482	11.4667	7.52549	143
chr1	169732899	169733146	FB1_peak_299	44	.	5.96156	7.99793	4.45442	154
chr1	169976545	169976735	FB1_peak_300	67	.	6.9689	10.6058	6.76877	79
chr1	170171052	170171274	FB1_peak_301	78	.	7.73334	11.7685	7.80101	108
chr1	170258078	170258273	FB1_peak_302	30	.	5.43106	6.3158	3.00477	105
chr1	170403856	170404100	FB1_peak_303	29	.	3.78601	6.17368	2.91575	85
chr1	170838762	170839263	FB1_peak_304a	64	.	5.70154	10.2513	6.42973	161
chr1	170838762	170839263	FB1_peak_304b	106	.	9.18103	14.9054	10.6381	308
chr1	171461590	171461812	FB1_peak_305	83	.	7.42773	12.402	8.36927	81
chr1	172585699	172585988	FB1_peak_306	64	.	6.9789	10.2273	6.41493	204
chr1	173180825	173181087	FB1_peak_307	78	.	7.82208	11.7685	7.80101	129
chr1	173259112	173259333	FB1_peak_308	29	.	4.49129	6.17547	2.91575	107
chr1	173433379	173433663	FB1_peak_309	83	.	7.42773	12.402	8.36927	174
chr1	173957475	173957689	FB1_peak_310	43	.	5.90254	7.91124	4.3965	83
chr1	173957889	173958151	FB1_peak_311	33	.	4.99283	6.67115	3.3377	177
chr1	173977233	173977470	FB1_peak_312	29	.	4.7631	6.20693	2.93106	77
chr1	173978561	173979048	FB1_peak_313	90	.	6.82186	13.1909	9.08117	277
chr1	173990916	173991675	FB1_peak_314a	84	.	7.92213	12.5229	8.46297	155
chr1	173990916	173991675	FB1_peak_314b	33	.	4.34782	6.6833	3.3387	725
chr1	174001747	174001932	FB1_peak_315	40	.	4.72126	7.53305	4.07221	116
chr1	174131353	174131616	FB1_peak_316	61	.	6.82342	9.86724	6.11585	131
chr1	174132536	174132707	FB1_peak_317	22	.	4.43604	5.43438	2.29062	64
chr1	174133277	174133577	FB1_peak_318	40	.	4.72126	7.53305	4.07221	168
chr1	174147314	174147578	FB1_peak_319	56	.	5.37478	9.31879	5.61363	116
chr1	174240131	174240547	FB1_peak_320	90	.	6.86854	13.1909	9.08117	242
chr1	174245065	174245294	FB1_peak_321	63	.	6.45715	10.0928	6.32202	105
chr1	174250035	174250595	FB1_peak_322a	112	.	9.3077	15.5641	11.2285	117
chr1	174250035	174250595	FB1_peak_322b	44	.	5.54144	7.99793	4.45442	438
chr1	174279978	174280369	FB1_peak_323	83	.	7.91302	12.402	8.36927	168
chr1	174280517	174280808	FB1_peak_324	61	.	6.67203	9.86724	6.11585	154
chr1	174322367	174322642	FB1_peak_325	71	.	7.43053	10.9623	7.10212	122
chr1	176431855	176432175	FB1_peak_326	117	.	9.09157	16.0706	11.7033	184
chr1	178731165	178731372	FB1_peak_327	61	.	6.67203	9.86724	6.11585	87
chr1	178859904	178860158	FB1_peak_328	99	.	8.97691	14.1726	9.97515	126
chr1	178863610	178863848	FB1_peak_329	64	.	5.98162	10.2513	6.42973	92
chr1	178876307	178876672	FB1_peak_330	52	.	6.78542	8.87641	5.23665	210
chr1	178877039	178877215	FB1_peak_331	35	.	5.4014	6.95302	3.5579	77
chr1	178924411	178924581	FB1_peak_332	44	.	5.7515	7.99793	4.45442	84
chr1	178924795	178925219	FB1_peak_333	230	.	13.5938	28.4555	23.0501	208
chr1	178927850	178928265	FB1_peak_334	106	.	9.01432	14.9054	10.6381	139
chr1	179080398	179081094	FB1_peak_335	108	.	5.88563	15.1622	10.8576	256
chr1	179129232	179129402	FB1_peak_336	51	.	6.25245	8.78247	5.1595	84
chr1	179188626	179188809	FB1_peak_337	29	.	4.92981	6.20693	2.93106	103
chr1	179269018	179269263	FB1_peak_338	38	.	5.12462	7.24199	3.81367	99
chr1	179303647	179303818	FB1_peak_339	44	.	5.7515	7.99793	4.45442	96
chr1	179371813	179372065	FB1_peak_340	73	.	6.21502	11.2084	7.31587	154
chr1	179374518	179374956	FB1_peak_341	199	.	13.5156	25.0179	19.9056	183
chr1	180786058	180786479	FB1_peak_342	153	.	10.6529	20.1225	15.3861	176
chr1	180790867	180791178	FB1_peak_343	129	.	9.92701	17.4261	12.9274	134
chr1	181497766	181498002	FB1_peak_344	84	.	7.50201	12.5229	8.46297	127
chr1	182317706	182317876	FB1_peak_345	35	.	5.34792	6.87485	3.51252	90
chr1	182780775	182781369	FB1_peak_346	82	.	6.44842	12.1886	8.20247	347
chr1	183074290	183074686	FB1_peak_347	117	.	9.1609	16.0706	11.7033	187
chr1	183186478	183186789	FB1_peak_348	118	.	9.32253	16.2172	11.8152	178
chr1	184419920	184420230	FB1_peak_349	63	.	6.8018	10.1966	6.39967	143
chr1	184827763	184827959	FB1_peak_350	53	.	6.11052	8.98485	5.32955	95
chr1	184838576	184838861	FB1_peak_351	76	.	8.23652	11.6194	7.65995	149
chr1	185857823	185858070	FB1_peak_352a	33	.	4.6279	6.6833	3.3387	157
chr1	185857823	185858070	FB1_peak_352b	22	.	4.16545	5.34231	2.2023	165
chr1	185889821	185890289	FB1_peak_353	227	.	14.3492	28.0958	22.7262	253
chr1	187262857	187263452	FB1_peak_354a	82	.	7.80749	12.2725	8.26555	118
chr1	187262857	187263452	FB1_peak_354b	53	.	6.31166	9.08008	5.39806	439
chr1	187265583	187265913	FB1_peak_355	115	.	9.50824	15.9227	11.5794	134
chr1	187565371	187565575	FB1_peak_356	33	.	5.63153	6.6383	3.30993	100
chr1	188041116	188041334	FB1_peak_357	83	.	7.42773	12.402	8.36927	165
chr1	188711023	188711299	FB1_peak_358	71	.	7.26381	10.9623	7.10212	138
chr1	188733649	188733819	FB1_peak_359	48	.	6.50498	8.3905	4.815	81
chr1	188803430	188803723	FB1_peak_360	96	.	9.00901	13.8013	9.61324	156
chr1	188900465	188900718	FB1_peak_361	82	.	8.2641	12.2454	8.24588	121
chr1	189180161	189180356	FB1_peak_362	50	.	6.21784	8.71498	5.09377	90
chr1	190281212	190281547	FB1_peak_363	95	.	7.93821	13.754	9.57739	179
chr1	190382886	190383127	FB1_peak_364	40	.	5.91476	7.57081	4.08969	136
chr1	190392194	190392372	FB1_peak_365	32	.	5.23378	6.52589	3.2032	85
chr1	190831591	190831817	FB1_peak_366	32	.	5.23378	6.52589	3.2032	107
chr1	191011653	191011915	FB1_peak_367	40	.	4.95466	7.53305	4.07221	147
chr1	191615659	191615981	FB1_peak_368	189	.	12.0726	24.0112	18.9788	162
chr1	191815006	191815260	FB1_peak_369	71	.	7.2776	11.0539	7.17271	144
chr1	192158106	192158320	FB1_peak_370	48	.	5.18806	8.41215	4.82339	79
chr1	192551914	192552546	FB1_peak_371a	83	.	7.8799	12.3884	8.36927	219
chr1	192551914	192552546	FB1_peak_371b	63	.	6.73178	10.1966	6.39967	441
chr1	192696152	192696483	FB1_peak_372	40	.	5.62454	7.57081	4.08969	113
chr1	194381963	194382194	FB1_peak_373	35	.	5.00129	6.87485	3.51252	107
chr1	194582022	194582360	FB1_peak_374	26	.	4.20778	5.86499	2.67783	81
chr1	194649586	194649790	FB1_peak_375	35	.	5.33138	6.95302	3.5579	80
chr1	194660758	194661248	FB1_peak_376	223	.	12.4102	27.6444	22.3239	283
chr1	195131700	195132004	FB1_peak_377	84	.	7.64205	12.5229	8.46297	141
chr1	195215637	195216028	FB1_peak_378	83	.	8.35982	12.3937	8.36927	268
chr1	195232392	195232570	FB1_peak_379	53	.	6.17985	8.98485	5.32955	147
chr1	195498055	195498464	FB1_peak_380	61	.	6.97481	9.86724	6.11585	97
chr1	195525134	195525334	FB1_peak_381	53	.	5.97187	8.98485	5.32955	90
chr1	195815837	195816579	FB1_peak_382a	50	.	6.18044	8.64694	5.03555	82
chr1	195815837	195816579	FB1_peak_382b	29	.	5.00466	6.2436	2.9656	302
chr1	195815837	195816579	FB1_peak_382c	75	.	8.07614	11.5037	7.55978	574
chr1	195987014	195988067	FB1_peak_383a	249	.	15.83	30.4869	24.9263	464
chr1	195987014	195988067	FB1_peak_383b	22	.	4.74029	5.34982	2.20877	830
chr1	195987014	195988067	FB1_peak_383c	30	.	5.11672	6.37212	3.06	959
chr1	196049271	196049613	FB1_peak_384	64	.	4.68128	10.2238	6.41493	169
chr1	196053171	196053345	FB1_peak_385	44	.	5.48762	8.00792	4.46171	77
chr1	196136668	196136910	FB1_peak_386	102	.	9.30066	14.5131	10.2796	117
chr1	196216492	196216664	FB1_peak_387	40	.	5.5278	7.57081	4.08969	82
chr1	196412969	196413181	FB1_peak_388	63	.	6.8018	10.1966	6.39967	93
chr1	196573124	196573382	FB1_peak_389	65	.	6.72326	10.3639	6.5308	129
chr1	196705865	196706038	FB1_peak_390	44	.	5.54144	7.99793	4.45442	110
chr10	5913853	5914225	FB1_peak_391	94	.	8.05167	13.5992	9.45461	128
chr10	6518802	6519090	FB1_peak_392	118	.	9.93124	16.2781	11.8603	142
chr10	7387152	7387345	FB1_peak_393	30	.	5.43106	6.3158	3.00477	87
chr10	7757722	7758469	FB1_peak_394a	118	.	9.80832	16.3038	11.8843	248
chr10	7757722	7758469	FB1_peak_394b	95	.	8.27223	13.7287	9.55904	565
chr10	8605890	8606111	FB1_peak_395	61	.	6.67203	9.86724	6.11585	121
chr10	10567719	10567941	FB1_peak_396	95	.	8.34225	13.7287	9.55904	126
chr10	12827819	12828085	FB1_peak_397	63	.	6.52172	10.1966	6.39967	170
chr10	12837167	12837540	FB1_peak_398	73	.	6.07498	11.2084	7.31587	206
chr10	13434373	13434686	FB1_peak_399	40	.	4.90798	7.53305	4.07221	165
chr10	14425283	14425486	FB1_peak_400	53	.	6.24917	8.98485	5.32955	91
chr10	15772298	15772681	FB1_peak_401	48	.	5.14138	8.41215	4.82339	187
chr10	15772827	15773118	FB1_peak_402	94	.	8.32898	13.5992	9.45461	170
chr10	16922590	16922958	FB1_peak_403	140	.	9.79263	18.6146	14.0264	151
chr10	16950090	16950336	FB1_peak_404	71	.	7.20191	11.0539	7.17271	126
chr10	16958321	16958627	FB1_peak_405	131	.	10.5981	17.6771	13.1303	172
chr10	17198468	17198906	FB1_peak_406a	73	.	6.0283	11.2084	7.31587	162
chr10	17198468	17198906	FB1_peak_406b	26	.	4.79331	5.87911	2.67783	404
chr10	17351722	17351973	FB1_peak_407	48	.	5.28142	8.41215	4.82339	112
chr10	17441996	17442419	FB1_peak_408	83	.	7.49705	12.402	8.36927	213
chr10	17442697	17442981	FB1_peak_409	29	.	3.96106	6.17368	2.91575	282
chr10	18177813	18178124	FB1_peak_410	53	.	6.03158	9.08008	5.39806	183
chr10	18225462	18225995	FB1_peak_411	141	.	10.4428	18.7993	14.1659	247
chr10	18996900	18997469	FB1_peak_412	397	.	21.9001	46.8038	39.7833	293
chr10	19029861	19030344	FB1_peak_413	180	.	9.7627	23.0554	18.084	226
chr10	19093692	19093906	FB1_peak_414	74	.	7.22192	11.3449	7.4142	98
chr10	19116546	19116803	FB1_peak_415	63	.	6.80379	10.0928	6.32202	186
chr10	19642376	19642619	FB1_peak_416	64	.	6.9789	10.2273	6.41493	139
chr10	19890354	19890580	FB1_peak_417	46	.	6.36174	8.15146	4.60029	163
chr10	23507075	23507314	FB1_peak_418	48	.	5.18806	8.41215	4.82339	93
chr10	26415075	26415278	FB1_peak_419	53	.	6.31166	9.08008	5.39806	102
chr10	26492029	26492280	FB1_peak_420	43	.	5.48658	7.91124	4.3965	113
chr10	28931411	28931592	FB1_peak_421	64	.	7.07564	10.2273	6.41493	76
chr10	30344276	30344450	FB1_peak_422	35	.	5.26136	6.95302	3.5579	77
chr10	31271296	31271518	FB1_peak_423	48	.	6.22676	8.3905	4.815	101
chr10	32590872	32591068	FB1_peak_424	59	.	6.68031	9.71366	5.97393	134
chr10	34017133	34017443	FB1_peak_425	70	.	7.53308	10.8707	7.02293	107
chr10	36693916	36694214	FB1_peak_426	68	.	5.95979	10.6945	6.85203	78
chr10	36798354	36798524	FB1_peak_427	36	.	5.33205	7.03387	3.63456	94
chr10	36858747	36859142	FB1_peak_428	77	.	7.01036	11.7386	7.77218	300
chr10	36860543	36861053	FB1_peak_429a	48	.	5.23474	8.41215	4.82339	127
chr10	36860543	36861053	FB1_peak_429b	55	.	6.33958	9.29064	5.59458	378
chr10	36891662	36891876	FB1_peak_430	35	.	5.26136	6.95302	3.5579	104
chr10	37117059	37117505	FB1_peak_431	213	.	10.6963	26.6287	21.3876	228
chr10	37120847	37121170	FB1_peak_432	65	.	6.53142	10.3639	6.5308	130
chr10	37159960	37160527	FB1_peak_433a	44	.	5.7515	7.99793	4.45442	82
chr10	37159960	37160527	FB1_peak_433b	164	.	11.9767	21.2798	16.4615	367
chr10	37386849	37387152	FB1_peak_434	37	.	5.76305	7.14127	3.72301	105
chr10	37627684	37627857	FB1_peak_435	35	.	5.4014	6.95302	3.5579	73
chr10	38077698	38077915	FB1_peak_436	64	.	5.93494	10.2513	6.42973	128
chr10	38273283	38274226	FB1_peak_437a	75	.	6.91509	11.4667	7.52549	341
chr10	38273283	38274226	FB1_peak_437b	84	.	7.92433	12.5214	8.46297	785
chr10	39040969	39041518	FB1_peak_438	331	.	19.4584	39.4471	33.1358	229
chr10	39204180	39204415	FB1_peak_439	53	.	6.68512	9.04896	5.39203	152
chr10	39222171	39222365	FB1_peak_440	38	.	5.92247	7.25253	3.82218	101
chr10	39260913	39261139	FB1_peak_441	82	.	7.58039	12.2725	8.26555	84
chr10	39379284	39380132	FB1_peak_442a	84	.	7.78209	12.5229	8.46297	156
chr10	39379284	39380132	FB1_peak_442b	68	.	6.773	10.6657	6.82364	701
chr10	39451575	39451754	FB1_peak_443	63	.	6.66176	10.1966	6.39967	84
chr10	40603388	40603564	FB1_peak_444	41	.	5.40821	7.62093	4.12505	83
chr10	41239001	41239185	FB1_peak_445	29	.	3.96106	6.17368	2.91575	107
chr10	41398582	41398917	FB1_peak_446	86	.	5.8516	12.6839	8.61233	163
chr10	41651867	41652114	FB1_peak_447	53	.	6.31166	9.08008	5.39806	113
chr10	41655344	41655592	FB1_peak_448	70	.	7.2206	10.8461	7.00055	123
chr10	41997525	41997992	FB1_peak_449a	26	.	4.93196	5.87911	2.67783	72
chr10	41997525	41997992	FB1_peak_449b	71	.	7.12621	11.0539	7.17271	331
chr10	42198036	42198409	FB1_peak_450	41	.	5.83935	7.60004	4.1103	248
chr10	42333997	42334178	FB1_peak_451	30	.	5.23284	6.28838	3.0002	75
chr10	42350741	42351158	FB1_peak_452	63	.	6.87182	10.1966	6.39967	183
chr10	42742361	42742581	FB1_peak_453	53	.	6.03158	9.08008	5.39806	117
chr10	42763325	42763705	FB1_peak_454a	29	.	4.84646	6.20693	2.93106	39
chr10	42763325	42763705	FB1_peak_454b	35	.	5.4014	6.95302	3.5579	215
chr10	43197804	43198059	FB1_peak_455	52	.	6.30172	8.87641	5.23665	144
chr10	45130497	45130770	FB1_peak_456	35	.	5.47142	6.95302	3.5579	136
chr10	45519862	45520078	FB1_peak_457	64	.	7.4626	10.2273	6.41493	116
chr10	46417807	46418073	FB1_peak_458	44	.	5.68148	7.99793	4.45442	119
chr10	47711644	47711818	FB1_peak_459	40	.	5.91476	7.57081	4.08969	75
chr10	48976111	48976352	FB1_peak_460	95	.	8.34225	13.7287	9.55904	93
chr10	50492630	50492859	FB1_peak_461	71	.	7.429	11.0539	7.17271	124
chr10	50873357	50873737	FB1_peak_462	41	.	4.38118	7.66459	4.16644	214
chr10	52137137	52137330	FB1_peak_463	53	.	5.54298	8.97282	5.32949	106
chr10	52462418	52462792	FB1_peak_464	191	.	12.3334	24.2093	19.15	231
chr10	53149737	53150046	FB1_peak_465	53	.	6.17162	9.08008	5.39806	80
chr10	53316612	53316800	FB1_peak_466	63	.	6.59174	10.1966	6.39967	84
chr10	53332093	53332327	FB1_peak_467	63	.	6.66176	10.1966	6.39967	137
chr10	57504381	57504782	FB1_peak_468	118	.	9.04245	16.2172	11.8152	243
chr10	58114650	58114973	FB1_peak_469	27	.	5.2066	5.94254	2.70157	210
chr10	58135803	58136076	FB1_peak_470	44	.	5.82152	7.99793	4.45442	184
chr10	58369841	58370066	FB1_peak_471	35	.	5.33138	6.95302	3.5579	130
chr10	58412786	58413044	FB1_peak_472	48	.	6.18017	8.50244	4.89968	128
chr10	58553114	58553300	FB1_peak_473	22	.	4.54912	5.34231	2.2023	76
chr10	59192730	59192909	FB1_peak_474	40	.	5.5278	7.57081	4.08969	85
chr10	59342230	59342632	FB1_peak_475	33	.	4.58122	6.6833	3.3387	276
chr10	59362102	59362965	FB1_peak_476	82	.	6.44842	12.1886	8.20247	531
chr10	59578268	59578468	FB1_peak_477	53	.	6.24164	9.08008	5.39806	106
chr10	59656378	59656715	FB1_peak_478a	51	.	5.22788	8.79746	5.17384	84
chr10	59656378	59656715	FB1_peak_478b	48	.	5.40144	8.40061	4.82339	223
chr10	60055720	60056083	FB1_peak_479	35	.	5.4014	6.95302	3.5579	161
chr10	61245584	61245842	FB1_peak_480	35	.	5.26136	6.95302	3.5579	107
chr10	61246591	61246979	FB1_peak_481	30	.	5.43106	6.3158	3.00477	212
chr10	61912469	61912763	FB1_peak_482	73	.	7.21975	11.2325	7.32743	141
chr10	62114115	62114292	FB1_peak_483	55	.	6.27564	9.29064	5.59458	87
chr10	62488966	62489171	FB1_peak_484a	25	.	4.68156	5.69217	2.52801	116
chr10	62488966	62489171	FB1_peak_484b	25	.	4.52587	5.69217	2.52801	125
chr10	64006466	64006675	FB1_peak_485	40	.	6.10824	7.57081	4.08969	103
chr10	66383049	66383669	FB1_peak_486	90	.	6.68182	13.1909	9.08117	235
chr10	66384131	66384549	FB1_peak_487	128	.	9.57686	17.342	12.8703	208
chr10	67012000	67012381	FB1_peak_488a	26	.	4.30114	5.86499	2.67783	149
chr10	67012000	67012381	FB1_peak_488b	20	.	4.59638	5.13201	2.00778	358
chr10	67022667	67022970	FB1_peak_489	35	.	5.2786	6.87485	3.51252	134
chr10	69602157	69602367	FB1_peak_490	30	.	5.0441	6.3158	3.00477	111
chr10	71129959	71130238	FB1_peak_491	150	.	11.3276	19.7314	15.0463	134
chr10	71216106	71216333	FB1_peak_492	48	.	6.22676	8.3905	4.815	110
chr10	71217535	71218082	FB1_peak_493	158	.	12.2996	20.6695	15.8944	236
chr10	73284472	73284642	FB1_peak_494	38	.	5.18857	7.24199	3.81367	103
chr10	75167126	75167344	FB1_peak_495	77	.	7.0697	11.7386	7.77218	106
chr10	76613920	76614218	FB1_peak_496	23	.	3.61096	5.46828	2.32206	122
chr10	76688195	76688370	FB1_peak_497	40	.	5.72128	7.57081	4.08969	99
chr10	77153078	77153361	FB1_peak_498	30	.	5.33432	6.3158	3.00477	166
chr10	77204771	77204953	FB1_peak_499	40	.	5.81802	7.57081	4.08969	78
chr10	77261434	77261753	FB1_peak_500	37	.	5.94853	7.14127	3.72301	77
chr10	78275469	78275662	FB1_peak_501	40	.	6.0115	7.57081	4.08969	94
chr10	79144474	79144678	FB1_peak_502	26	.	3.96815	5.77762	2.60365	73
chr10	79167080	79167295	FB1_peak_503	29	.	4.67701	6.27189	2.98456	149
chr10	79256882	79257056	FB1_peak_504	27	.	4.63118	5.94877	2.70157	131
chr10	79408576	79408764	FB1_peak_505	40	.	6.10824	7.57081	4.08969	105
chr10	79604085	79604285	FB1_peak_506	46	.	5.76408	8.2492	4.68884	76
chr10	79688963	79689338	FB1_peak_507	94	.	8.34746	13.5605	9.42836	254
chr10	79727276	79727492	FB1_peak_508	65	.	6.7872	10.3639	6.5308	134
chr10	79848163	79848336	FB1_peak_509	36	.	5.35088	7.06925	3.66925	83
chr10	79881053	79881265	FB1_peak_510	70	.	7.34966	10.8707	7.02293	103
chr10	79896476	79896850	FB1_peak_511	90	.	6.82186	13.1909	9.08117	135
chr10	80499898	80500159	FB1_peak_512	41	.	5.11151	7.62093	4.12505	104
chr10	80748506	80748787	FB1_peak_513	68	.	6.71367	10.6657	6.82364	148
chr10	80876664	80876930	FB1_peak_514	41	.	5.46087	7.60004	4.1103	128
chr10	80879570	80879873	FB1_peak_515	166	.	11.7438	21.5426	16.6773	181
chr10	81033557	81033923	FB1_peak_516	93	.	8.90133	13.4506	9.33418	155
chr10	81090064	81090452	FB1_peak_517	82	.	6.4951	12.1886	8.20247	240
chr10	83523537	83523717	FB1_peak_518	71	.	7.61789	11.0206	7.14801	80
chr10	83820812	83821144	FB1_peak_519	122	.	10.4929	16.7104	12.258	115
chr10	83845962	83846156	FB1_peak_520	38	.	5.38041	7.24199	3.81367	109
chr10	83850209	83850380	FB1_peak_521	36	.	4.73993	7.01086	3.61417	92
chr10	84285639	84285823	FB1_peak_522	71	.	7.43053	10.9623	7.10212	104
chr10	84755258	84755449	FB1_peak_523	53	.	6.1016	9.08008	5.39806	149
chr10	84938801	84939015	FB1_peak_524	52	.	6.59194	8.87641	5.23665	102
chr10	85780411	85780608	FB1_peak_525	76	.	7.84956	11.6194	7.65995	121
chr10	85852817	85853006	FB1_peak_526	64	.	7.55934	10.2273	6.41493	80
chr10	86521044	86521325	FB1_peak_527	132	.	8.56531	17.8187	13.2693	143
chr10	86571935	86572107	FB1_peak_528	29	.	5.26324	6.20693	2.93106	84
chr10	86814391	86814577	FB1_peak_529	62	.	5.93044	9.96723	6.21255	75
chr10	86910592	86910797	FB1_peak_530	59	.	7.06143	9.68502	5.95601	84
chr10	86951684	86951955	FB1_peak_531	56	.	6.7262	9.38838	5.68131	81
chr10	89289762	89289932	FB1_peak_532	40	.	5.91476	7.57081	4.08969	84
chr10	91182804	91183034	FB1_peak_533	35	.	5.0513	6.95302	3.5579	79
chr10	91777532	91777716	FB1_peak_534	59	.	6.59696	9.71366	5.97393	80
chr10	91792907	91793102	FB1_peak_535	48	.	6.09681	8.50244	4.89968	96
chr10	91795797	91796038	FB1_peak_536	73	.	6.07498	11.2084	7.31587	157
chr10	91889352	91889570	FB1_peak_537	49	.	5.52689	8.60486	4.99575	63
chr10	92019445	92020072	FB1_peak_538	48	.	4.52122	8.44714	4.85625	305
chr10	92623339	92623545	FB1_peak_539	44	.	5.82152	7.99793	4.45442	106
chr10	92724275	92724530	FB1_peak_540	61	.	6.82342	9.86724	6.11585	152
chr10	92737826	92738368	FB1_peak_541	177	.	11.5873	22.6388	17.7114	272
chr10	92739178	92739367	FB1_peak_542	27	.	3.50495	5.94584	2.70157	160
chr10	92745337	92745820	FB1_peak_543	210	.	14.3237	26.2584	21.0505	240
chr10	92837607	92838071	FB1_peak_544	50	.	5.99075	8.71498	5.09377	227
chr10	93592373	93592845	FB1_peak_545	264	.	16.7147	32.1005	26.4047	223
chr10	93661518	93661824	FB1_peak_546	40	.	6.0115	7.57081	4.08969	170
chr10	94977301	94977542	FB1_peak_547	33	.	5.05217	6.67115	3.3377	138
chr10	95082249	95082579	FB1_peak_548	44	.	5.82152	7.99793	4.45442	179
chr10	95771760	95771987	FB1_peak_549	36	.	5.10016	7.07466	3.67196	135
chr10	96108981	96109390	FB1_peak_550	163	.	10.7518	21.1697	16.3732	173
chr10	96540863	96541118	FB1_peak_551	52	.	6.59194	8.87641	5.23665	107
chr10	96775759	96775962	FB1_peak_552	32	.	5.15808	6.52589	3.2032	80
chr10	98212055	98212230	FB1_peak_553	30	.	4.85062	6.3158	3.00477	81
chr10	98723781	98724033	FB1_peak_554	45	.	6.09998	8.1152	4.56643	85
chr10	98725543	98725798	FB1_peak_555	46	.	5.70013	8.2492	4.68884	86
chr10	98731926	98732293	FB1_peak_556	30	.	5.28688	6.37212	3.06	166
chr10	104098737	104099110	FB1_peak_557	166	.	11.5167	21.5426	16.6773	163
chr10	104123006	104123201	FB1_peak_558	64	.	7.55934	10.2273	6.41493	121
chr10	108147639	108147889	FB1_peak_559	40	.	6.10824	7.57081	4.08969	142
chr10	109121564	109122023	FB1_peak_560	248	.	15.9759	30.365	24.8073	236
chr10	110910161	110910334	FB1_peak_561	44	.	5.48762	8.00792	4.46171	94
chr10	111106864	111107034	FB1_peak_562	64	.	7.07564	10.2273	6.41493	87
chr10	111797881	111798067	FB1_peak_563	59	.	7.06143	9.68502	5.95601	84
chr10	114821692	114821901	FB1_peak_564	35	.	5.20927	6.87485	3.51252	98
chr10	114906279	114906469	FB1_peak_565	33	.	4.81482	6.67115	3.3377	92
chr10	115213804	115213975	FB1_peak_566	44	.	5.61146	7.99793	4.45442	73
chr10	116090542	116090789	FB1_peak_567	64	.	7.26912	10.2273	6.41493	125
chr10	117084195	117084429	FB1_peak_568	64	.	7.36586	10.2273	6.41493	117
chr10	118077445	118077618	FB1_peak_569	30	.	5.23758	6.3158	3.00477	92
chr10	118078082	118078504	FB1_peak_570	130	.	10.4615	17.5354	13.0014	229
chr10	118257981	118258247	FB1_peak_571	106	.	9.51446	14.9054	10.6381	129
chr10	118502614	118502838	FB1_peak_572	52	.	6.68868	8.87641	5.23665	97
chr10	118677374	118677582	FB1_peak_573	33	.	4.69614	6.67115	3.3377	107
chr10	119128691	119129015	FB1_peak_574	80	.	6.92677	12.0374	8.06374	160
chr10	119645681	119645855	FB1_peak_575	50	.	5.99075	8.71498	5.09377	120
chr10	119814534	119814715	FB1_peak_576	35	.	5.00129	6.87485	3.51252	125
chr10	119854759	119854969	FB1_peak_577	29	.	5.3466	6.20693	2.93106	79
chr10	120262688	120263043	FB1_peak_578	48	.	5.3281	8.41215	4.82339	152
chr10	120288794	120288992	FB1_peak_579	38	.	5.59667	7.33212	3.88928	121
chr10	120478030	120478280	FB1_peak_580	93	.	8.11028	13.5207	9.39719	119
chr10	120492430	120492803	FB1_peak_581	122	.	10.4929	16.7104	12.258	216
chr10	120947298	120947540	FB1_peak_582	60	.	6.95424	9.82557	6.08326	106
chr10	122039486	122039729	FB1_peak_583	76	.	8.13978	11.6194	7.65995	135
chr10	122244288	122244513	FB1_peak_584	53	.	6.1016	9.08008	5.39806	81
chr10	122321618	122321810	FB1_peak_585	49	.	5.52689	8.60486	4.99575	103
chr10	122513502	122513693	FB1_peak_586	27	.	4.84124	5.94877	2.70157	108
chr10	125130639	125130921	FB1_peak_587	106	.	9.4311	14.9054	10.6381	156
chr10	126265312	126265636	FB1_peak_588	40	.	5.81802	7.57081	4.08969	221
chr10	126356230	126356452	FB1_peak_589	76	.	7.65608	11.6194	7.65995	108
chr10	126394863	126395089	FB1_peak_590	49	.	5.64556	8.60486	4.99575	98
chr10	126500561	126500910	FB1_peak_591	26	.	4.20778	5.86499	2.67783	159
chr10	126624528	126624854	FB1_peak_592	116	.	9.68762	16.0093	11.6542	137
chr10	126946127	126946912	FB1_peak_593a	75	.	6.91509	11.4667	7.52549	267
chr10	126946127	126946912	FB1_peak_593b	166	.	11.2131	21.4658	16.6149	637
chr10	126947162	126947639	FB1_peak_594	202	.	12.4886	25.4013	20.262	226
chr10	127533762	127533933	FB1_peak_595	44	.	5.7515	7.99793	4.45442	79
chr10	127846740	127847142	FB1_peak_596a	36	.	4.76805	7.07466	3.67196	80
chr10	127846740	127847142	FB1_peak_596b	22	.	4.42123	5.34231	2.2023	262
chr10	127931036	127931248	FB1_peak_597	59	.	6.69047	9.68502	5.95601	115
chr10	127935699	127935926	FB1_peak_598	83	.	8.26708	12.3937	8.36927	102
chr10	128063593	128063783	FB1_peak_599	33	.	4.44118	6.6833	3.3387	103
chr10	128241575	128241783	FB1_peak_600	60	.	6.76665	9.82557	6.08326	96
chr10	128242530	128242817	FB1_peak_601	57	.	6.72454	9.4181	5.70873	107
chr10	128360340	128360671	FB1_peak_602	53	.	6.04119	8.98485	5.32955	83
chr11	3102375	3102572	FB1_peak_603	74	.	7.36196	11.3449	7.4142	82
chr11	3189928	3190105	FB1_peak_604	26	.	4.02106	5.86499	2.67783	93
chr11	3192687	3192954	FB1_peak_605	43	.	5.92705	7.84876	4.34739	134
chr11	3753526	3753832	FB1_peak_606	89	.	8.72022	13.049	8.95297	155
chr11	3863691	3863916	FB1_peak_607	48	.	5.23474	8.41215	4.82339	143
chr11	4999270	4999466	FB1_peak_608	26	.	4.20778	5.86499	2.67783	48
chr11	5155758	5156018	FB1_peak_609	41	.	4.48621	7.66459	4.16644	126
chr11	5291015	5291591	FB1_peak_610a	36	.	5.60718	7.03387	3.63456	106
chr11	5291015	5291591	FB1_peak_610b	44	.	5.96156	7.99793	4.45442	460
chr11	5748753	5749005	FB1_peak_611	26	.	4.20778	5.86499	2.67783	151
chr11	5938985	5939181	FB1_peak_612	40	.	5.86852	7.48775	4.03821	89
chr11	6376226	6376397	FB1_peak_613	35	.	5.12132	6.95302	3.5579	79
chr11	6760279	6760503	FB1_peak_614	48	.	6.3195	8.3905	4.815	127
chr11	7082425	7082644	FB1_peak_615	30	.	5.33432	6.3158	3.00477	91
chr11	8346121	8346406	FB1_peak_616	95	.	8.48229	13.7287	9.55904	134
chr11	11721537	11721776	FB1_peak_617	29	.	4.84646	6.20693	2.93106	83
chr11	12642203	12642455	FB1_peak_618	128	.	9.50753	17.342	12.8703	121
chr11	16491537	16491806	FB1_peak_619	40	.	4.90798	7.53305	4.07221	168
chr11	18816821	18817019	FB1_peak_620	63	.	6.52172	10.1966	6.39967	163
chr11	18920322	18920584	FB1_peak_621	71	.	7.43053	10.9623	7.10212	169
chr11	19820361	19820623	FB1_peak_622	35	.	5.07062	6.87485	3.51252	151
chr11	19824035	19824297	FB1_peak_623	68	.	6.10618	10.6945	6.85203	162
chr11	20550153	20550489	FB1_peak_624	109	.	8.19986	15.324	10.9932	126
chr11	20555684	20556204	FB1_peak_625	284	.	15.7644	34.3355	28.472	223
chr11	20563607	20563852	FB1_peak_626	74	.	7.08188	11.3449	7.4142	140
chr11	20991095	20991369	FB1_peak_627	59	.	7.15418	9.68502	5.95601	154
chr11	21271190	21271401	FB1_peak_628	20	.	4.75388	5.11797	2.00778	82
chr11	21902910	21903144	FB1_peak_629	52	.	6.26713	8.9333	5.29231	105
chr11	21907481	21907962	FB1_peak_630	95	.	8.20221	13.7287	9.55904	209
chr11	22248598	22248929	FB1_peak_631	153	.	10.6529	20.1225	15.3861	170
chr11	23040724	23041053	FB1_peak_632	82	.	6.58846	12.1886	8.20247	166
chr11	23155770	23155951	FB1_peak_633	35	.	5.12132	6.95302	3.5579	124
chr11	23976267	23976556	FB1_peak_634	53	.	6.31166	9.08008	5.39806	147
chr11	24270480	24270853	FB1_peak_635	44	.	4.06511	7.99138	4.45442	164
chr11	24271293	24271724	FB1_peak_636	97	.	8.72941	13.9031	9.71342	203
chr11	28592773	28593215	FB1_peak_637	95	.	8.20221	13.7287	9.55904	210
chr11	28593352	28593687	FB1_peak_638	84	.	7.92213	12.5229	8.46297	159
chr11	29674378	29674576	FB1_peak_639	53	.	6.38168	9.08008	5.39806	82
chr11	29824459	29824666	FB1_peak_640	52	.	6.30172	8.87641	5.23665	97
chr11	31900274	31900654	FB1_peak_641	57	.	4.59726	9.46042	5.75065	123
chr11	31910520	31910693	FB1_peak_642a	20	.	4.46366	5.11797	2.00778	84
chr11	31910520	31910693	FB1_peak_642b	20	.	4.65714	5.11797	2.00778	160
chr11	32006444	32006644	FB1_peak_643	33	.	5.10473	6.6383	3.30993	103
chr11	32013163	32013474	FB1_peak_644	40	.	4.8613	7.53305	4.07221	158
chr11	32041832	32042190	FB1_peak_645	56	.	5.60818	9.31879	5.61363	242
chr11	32057844	32058051	FB1_peak_646	55	.	4.76629	9.25272	5.56564	155
chr11	32062197	32062381	FB1_peak_647	33	.	4.3945	6.6833	3.3387	156
chr11	33200903	33201085	FB1_peak_648	35	.	5.12132	6.95302	3.5579	91
chr11	35369742	35369912	FB1_peak_649	40	.	4.72126	7.53305	4.07221	79
chr11	35669988	35670516	FB1_peak_650	151	.	10.3681	19.8825	15.1897	327
chr11	35671027	35671262	FB1_peak_651	74	.	6.38691	11.3289	7.4142	100
chr11	35867869	35868182	FB1_peak_652	64	.	6.92663	10.2747	6.45249	91
chr11	35920232	35920429	FB1_peak_653	83	.	7.91302	12.402	8.36927	82
chr11	36034844	36035110	FB1_peak_654	95	.	8.60121	13.7076	9.55904	130
chr11	36510531	36511105	FB1_peak_655	148	.	11.7517	19.4963	14.8311	254
chr11	39409974	39410325	FB1_peak_656	53	.	6.1016	9.08008	5.39806	168
chr11	39737640	39737852	FB1_peak_657	48	.	6.3195	8.3905	4.815	100
chr11	40415056	40415270	FB1_peak_658	71	.	7.43053	10.9623	7.10212	131
chr11	40437913	40438120	FB1_peak_659	27	.	4.91126	5.94877	2.70157	113
chr11	41346172	41346357	FB1_peak_660	48	.	6.09681	8.50244	4.89968	89
chr11	43816650	43816881	FB1_peak_661	93	.	8.56446	13.5207	9.39719	113
chr11	43835189	43835380	FB1_peak_662	37	.	5.57757	7.14127	3.72301	87
chr11	44439618	44439858	FB1_peak_663	89	.	8.52674	13.049	8.95297	115
chr11	44448414	44448623	FB1_peak_664	30	.	5.43106	6.3158	3.00477	105
chr11	44713619	44713791	FB1_peak_665	35	.	5.20927	6.87485	3.51252	83
chr11	44791407	44791691	FB1_peak_666	118	.	9.25251	16.2172	11.8152	120
chr11	45285662	45285883	FB1_peak_667	59	.	6.59696	9.71366	5.97393	106
chr11	46123796	46124121	FB1_peak_668	82	.	8.08333	12.2296	8.24018	164
chr11	49016822	49017113	FB1_peak_669	32	.	5.08238	6.52589	3.2032	115
chr11	49526195	49526563	FB1_peak_670	53	.	6.24164	9.08008	5.39806	174
chr11	49752223	49752713	FB1_peak_671	208	.	14.1098	26.0607	20.8594	148
chr11	49838513	49838695	FB1_peak_672	41	.	5.76366	7.60004	4.1103	81
chr11	50290635	50290848	FB1_peak_673	30	.	5.14084	6.3158	3.00477	115
chr11	50306173	50306518	FB1_peak_674	89	.	8.62348	13.049	8.95297	207
chr11	50744996	50745449	FB1_peak_675	64	.	6.9789	10.2273	6.41493	324
chr11	51813905	51814205	FB1_peak_676	29	.	4.34958	6.16376	2.90927	139
chr11	54567829	54568074	FB1_peak_677	62	.	6.15185	9.96723	6.21255	135
chr11	54787449	54787628	FB1_peak_678	29	.	3.78601	6.17368	2.91575	85
chr11	54836559	54837122	FB1_peak_679a	44	.	5.82152	7.99793	4.45442	128
chr11	54836559	54837122	FB1_peak_679b	53	.	6.03158	9.08008	5.39806	407
chr11	54911442	54911615	FB1_peak_680	55	.	5.44225	9.19742	5.51237	101
chr11	57362521	57362777	FB1_peak_681	55	.	4.76629	9.25272	5.56564	106
chr11	57775856	57776182	FB1_peak_682	38	.	5.06068	7.24199	3.81367	107
chr11	58120564	58120757	FB1_peak_683	53	.	5.97187	8.98485	5.32955	102
chr11	58752424	58752616	FB1_peak_684	40	.	4.72126	7.53305	4.07221	86
chr11	59953459	59953707	FB1_peak_685	29	.	5.17988	6.20693	2.93106	91
chr11	59990072	59991130	FB1_peak_686a	30	.	4.94736	6.3158	3.00477	82
chr11	59990072	59991130	FB1_peak_686b	30	.	5.43106	6.3158	3.00477	253
chr11	59990072	59991130	FB1_peak_686c	136	.	11.0493	18.2078	13.6422	662
chr11	59990072	59991130	FB1_peak_686d	26	.	4.06774	5.86499	2.67783	1031
chr11	60267913	60268157	FB1_peak_687	44	.	4.12112	7.99138	4.45442	113
chr11	60350831	60351007	FB1_peak_688	48	.	5.0947	8.41215	4.82339	76
chr11	61298083	61298484	FB1_peak_689	149	.	8.73574	19.6141	14.9424	203
chr11	61668512	61668682	FB1_peak_690	23	.	3.64597	5.46828	2.32206	153
chr11	62364730	62364921	FB1_peak_691	75	.	7.10693	11.4667	7.52549	150
chr11	62416244	62416418	FB1_peak_692	32	.	3.61698	6.60524	3.27843	84
chr11	62443862	62444055	FB1_peak_693	29	.	4.67701	6.27189	2.98456	124
chr11	62831293	62831520	FB1_peak_694	82	.	8.45017	12.2296	8.24018	105
chr11	62994202	62994444	FB1_peak_695	59	.	7.15418	9.68502	5.95601	130
chr11	63059817	63060002	FB1_peak_696	44	.	5.89154	7.99793	4.45442	144
chr11	63113554	63113915	FB1_peak_697	85	.	8.6426	12.5635	8.50224	141
chr11	64091847	64092296	FB1_peak_698	89	.	8.81696	13.049	8.95297	129
chr11	64210019	64210325	FB1_peak_699	35	.	4.20613	6.9063	3.54163	118
chr11	65860298	65860639	FB1_peak_700	94	.	8.59753	13.5605	9.42836	139
chr11	66213690	66213896	FB1_peak_701	40	.	6.10824	7.57081	4.08969	81
chr11	66659633	66660138	FB1_peak_702a	48	.	5.3281	8.41215	4.82339	138
chr11	66659633	66660138	FB1_peak_702b	48	.	6.43024	8.50244	4.89968	409
chr11	66719569	66719900	FB1_peak_703	105	.	8.60628	14.8226	10.5681	193
chr11	66891000	66891233	FB1_peak_704	74	.	7.79337	11.3367	7.4142	120
chr11	67586225	67586443	FB1_peak_705	53	.	6.1016	9.08008	5.39806	101
chr11	67779896	67780071	FB1_peak_706	53	.	6.86072	9.04896	5.39203	74
chr11	68578202	68578386	FB1_peak_707	40	.	4.8613	7.53305	4.07221	145
chr11	68821827	68822103	FB1_peak_708	38	.	5.06068	7.24199	3.81367	167
chr11	68886662	68887142	FB1_peak_709	106	.	8.64161	14.9353	10.66	181
chr11	69145664	69145886	FB1_peak_710	29	.	4.49129	6.17547	2.91575	142
chr11	69178447	69178877	FB1_peak_711	142	.	10.9871	18.9147	14.2771	203
chr11	69181527	69181752	FB1_peak_712	35	.	5.26136	6.95302	3.5579	108
chr11	69185515	69185779	FB1_peak_713	118	.	9.18249	16.2172	11.8152	159
chr11	69231021	69231367	FB1_peak_714	57	.	4.54124	9.46042	5.75065	101
chr11	69340575	69340804	FB1_peak_715	29	.	4.67701	6.27189	2.98456	226
chr11	69360252	69360477	FB1_peak_716	32	.	4.46784	6.59306	3.26689	98
chr11	69394797	69395077	FB1_peak_717	45	.	6.26021	8.1152	4.56643	122
chr11	69571955	69572487	FB1_peak_718a	40	.	4.95466	7.53305	4.07221	128
chr11	69571955	69572487	FB1_peak_718b	71	.	6.42861	10.9893	7.1268	393
chr11	69613543	69614133	FB1_peak_719	55	.	4.94134	9.25272	5.56564	271
chr11	69834814	69835015	FB1_peak_720	33	.	4.93349	6.67115	3.3377	98
chr11	69843380	69843715	FB1_peak_721	95	.	8.34225	13.7287	9.55904	170
chr11	70245919	70246237	FB1_peak_722	29	.	4.60199	6.17547	2.91575	181
chr11	70482617	70482970	FB1_peak_723	41	.	5.23019	7.62093	4.12505	95
chr11	71203180	71203585	FB1_peak_724	73	.	6.21502	11.2084	7.31587	230
chr11	71228314	71228666	FB1_peak_725	53	.	6.38168	9.08008	5.39806	198
chr11	71253300	71253835	FB1_peak_726	204	.	12.6835	25.6079	20.4311	233
chr11	71450370	71450616	FB1_peak_727	68	.	7.45013	10.7257	6.88103	123
chr11	71571855	71572379	FB1_peak_728	90	.	6.82186	13.1909	9.08117	393
chr11	71577187	71577399	FB1_peak_729	37	.	5.29934	7.14127	3.72301	57
chr11	71716028	71716470	FB1_peak_730	102	.	9.49414	14.5131	10.2796	261
chr11	72990761	72990942	FB1_peak_731	26	.	4.86264	5.87911	2.67783	122
chr11	74222454	74222662	FB1_peak_732	59	.	7.06143	9.68502	5.95601	84
chr11	74644393	74644585	FB1_peak_733	35	.	5.2786	6.87485	3.51252	99
chr11	75244874	75245112	FB1_peak_734	40	.	5.81802	7.57081	4.08969	97
chr11	75683427	75683730	FB1_peak_735	109	.	7.56874	15.2574	10.9285	145
chr11	76069271	76069476	FB1_peak_736	38	.	5.76338	7.33212	3.88928	89
chr11	76076127	76076347	FB1_peak_737	53	.	6.1016	9.08008	5.39806	93
chr11	76103774	76104251	FB1_peak_738	191	.	13.251	24.1973	19.15	260
chr11	76283098	76283429	FB1_peak_739	46	.	5.89197	8.2492	4.68884	99
chr11	76383056	76383260	FB1_peak_740	49	.	6.48526	8.5164	4.91207	92
chr11	76994424	76994724	FB1_peak_741	152	.	11.8317	19.9747	15.2627	150
chr11	77499139	77499454	FB1_peak_742	64	.	5.74822	10.2513	6.42973	195
chr11	77577248	77577533	FB1_peak_743	200	.	12.0947	25.1387	20.015	141
chr11	77685054	77685300	FB1_peak_744	74	.	7.08188	11.3449	7.4142	125
chr11	77685704	77685894	FB1_peak_745	40	.	4.90798	7.53305	4.07221	159
chr11	77700916	77701182	FB1_peak_746	93	.	8.48876	13.5207	9.39719	118
chr11	77707379	77707811	FB1_peak_747	71	.	6.08718	11.0699	7.18825	187
chr11	77739446	77739659	FB1_peak_748	36	.	5.75538	7.06925	3.66925	99
chr11	77770032	77770319	FB1_peak_749	82	.	8.01403	12.2454	8.24588	132
chr11	77778756	77779186	FB1_peak_750	65	.	6.65931	10.3639	6.5308	216
chr11	77779378	77779554	FB1_peak_751	50	.	6.21784	8.71498	5.09377	72
chr11	77977549	77977775	FB1_peak_752a	25	.	4.10477	5.73904	2.5731	55
chr11	77977549	77977775	FB1_peak_752b	25	.	4.28077	5.75839	2.58629	119
chr11	78002958	78003168	FB1_peak_753	44	.	5.26622	8.00792	4.46171	80
chr11	78575821	78575997	FB1_peak_754	40	.	6.20498	7.57081	4.08969	84
chr11	78605642	78605935	FB1_peak_755	40	.	4.90798	7.53305	4.07221	129
chr11	78930363	78930595	FB1_peak_756	63	.	6.52648	10.0928	6.32202	96
chr11	79038064	79038282	FB1_peak_757	40	.	5.72128	7.57081	4.08969	94
chr11	79459909	79460223	FB1_peak_758	55	.	6.6513	9.29114	5.59458	134
chr11	80105964	80106296	FB1_peak_759	64	.	5.7949	10.2513	6.42973	161
chr11	80125570	80126151	FB1_peak_760	160	.	12.0758	20.7892	16.0054	270
chr11	80129378	80129890	FB1_peak_761	118	.	9.04245	16.2172	11.8152	282
chr11	80149221	80149592	FB1_peak_762	275	.	15.9071	33.3501	27.5656	135
chr11	80302742	80303057	FB1_peak_763	76	.	8.04304	11.6194	7.65995	107
chr11	80312263	80312489	FB1_peak_764	39	.	5.65388	7.42448	3.97919	123
chr11	80317556	80317895	FB1_peak_765	40	.	4.56037	7.47392	4.02757	189
chr11	80322324	80322589	FB1_peak_766	65	.	6.7872	10.3639	6.5308	153
chr11	80331866	80332394	FB1_peak_767	153	.	10.7929	20.1225	15.3861	236
chr11	80391335	80391650	FB1_peak_768	63	.	6.66176	10.1966	6.39967	151
chr11	80631684	80631865	FB1_peak_769	30	.	5.23758	6.3158	3.00477	84
chr11	81084100	81084394	FB1_peak_770	72	.	7.51703	11.1758	7.292	134
chr11	81426695	81426965	FB1_peak_771	83	.	7.56638	12.402	8.36927	124
chr11	81581281	81581510	FB1_peak_772	94	.	8.51417	13.5605	9.42836	99
chr11	82194303	82194509	FB1_peak_773	35	.	5.2786	6.87485	3.51252	112
chr11	82444743	82445174	FB1_peak_774	83	.	7.49705	12.402	8.36927	240
chr11	82669629	82669849	FB1_peak_775	35	.	5.07062	6.87485	3.51252	164
chr11	82676641	82676818	FB1_peak_776	26	.	4.72398	5.87911	2.67783	161
chr11	83084838	83085013	FB1_peak_777	66	.	5.63392	10.5137	6.67823	83
chr11	83826666	83826857	FB1_peak_778	89	.	8.72022	13.049	8.95297	93
chr11	83857037	83857400	FB1_peak_779	83	.	7.56638	12.402	8.36927	136
chr11	83861969	83862231	FB1_peak_780	73	.	6.21502	11.2084	7.31587	130
chr11	83867156	83867347	FB1_peak_781	40	.	4.67458	7.53305	4.07221	140
chr11	84384107	84384341	FB1_peak_782	106	.	8.44978	14.9353	10.66	109
chr11	84392335	84392733	FB1_peak_783	96	.	8.82353	13.8013	9.61324	230
chr11	84450804	84451101	FB1_peak_784	185	.	12.9321	23.5074	18.5184	173
chr11	84983681	84983864	FB1_peak_785	40	.	5.81802	7.57081	4.08969	84
chr11	85352183	85352366	FB1_peak_786	71	.	7.33966	11.0206	7.14801	94
chr11	85852844	85853297	FB1_peak_787	59	.	6.12028	9.62049	5.90247	224
chr11	86570999	86571503	FB1_peak_788	149	.	8.8291	19.6141	14.9424	151
chr11	86666042	86666255	FB1_peak_789	53	.	6.38783	8.98485	5.32955	111
chr11	86887459	86887878	FB1_peak_790	41	.	4.48621	7.66459	4.16644	231
chr11	87217728	87218125	FB1_peak_791	53	.	6.03158	9.08008	5.39806	156
chr11	87236077	87236398	FB1_peak_792	97	.	7.72243	13.9611	9.76733	179
chr11	87236586	87236762	FB1_peak_793	75	.	6.85115	11.4667	7.52549	76
chr11	87630395	87630693	FB1_peak_794	152	.	10.5474	19.9502	15.2416	166
chr11	87860895	87861109	FB1_peak_795	35	.	4.06609	6.9063	3.54163	72
chr11	87932331	87933055	FB1_peak_796a	63	.	6.73178	10.1966	6.39967	161
chr11	87932331	87933055	FB1_peak_796b	27	.	4.91126	5.94877	2.70157	340
chr11	87932331	87933055	FB1_peak_796c	43	.	5.69456	7.91124	4.3965	505
chr11	87974683	87975019	FB1_peak_797	61	.	6.89912	9.86724	6.11585	157
chr11	87994582	87994932	FB1_peak_798	44	.	5.89154	7.99793	4.45442	153
chr11	88122960	88123150	FB1_peak_799	48	.	6.01346	8.50243	4.89968	76
chr11	88256933	88257113	FB1_peak_800	62	.	5.98579	9.96723	6.21255	78
chr11	88295094	88295757	FB1_peak_801	165	.	11.9039	21.4099	16.5822	387
chr11	88296138	88296411	FB1_peak_802	44	.	5.68148	7.99793	4.45442	123
chr11	88302156	88302402	FB1_peak_803	63	.	6.52648	10.0928	6.32202	137
chr11	88396685	88397178	FB1_peak_804a	26	.	4.02106	5.86499	2.67783	75
chr11	88396685	88397178	FB1_peak_804b	63	.	6.87311	10.0928	6.32202	226
chr11	88398545	88399108	FB1_peak_805	144	.	10.5756	19.0993	14.4419	313
chr11	88490998	88491437	FB1_peak_806	144	.	11.406	19.0486	14.4071	215
chr11	88579748	88580049	FB1_peak_807	63	.	6.59174	10.1966	6.39967	97
chr11	89160392	89160565	FB1_peak_808	31	.	5.17012	6.45826	3.14463	138
chr11	89314194	89314374	FB1_peak_809	35	.	5.19134	6.95302	3.5579	118
chr11	90252237	90252431	FB1_peak_810	75	.	7.88417	11.5037	7.55978	96
chr11	90959602	90959834	FB1_peak_811	44	.	5.68148	7.99793	4.45442	108
chr11	91288162	91288333	FB1_peak_812	76	.	7.75282	11.6194	7.65995	79
chr11	93690564	93690968	FB1_peak_813	74	.	7.22192	11.3449	7.4142	250
chr11	93829506	93829767	FB1_peak_814	107	.	7.51522	15.0847	10.7848	145
chr11	93905204	93905745	FB1_peak_815a	85	.	7.55454	12.5973	8.52845	184
chr11	93905204	93905745	FB1_peak_815b	41	.	4.41619	7.66459	4.16644	364
chr11	94021583	94021943	FB1_peak_816	83	.	7.56638	12.402	8.36927	250
chr11	94022059	94022230	FB1_peak_817	35	.	5.2786	6.87485	3.51252	79
chr11	94107644	94107944	FB1_peak_818	110	.	9.81233	15.3925	11.061	178
chr11	94189036	94189332	FB1_peak_819	29	.	3.99607	6.17368	2.91575	244
chr11	94269123	94269365	FB1_peak_820	63	.	6.73178	10.1966	6.39967	120
chr11	94289813	94290029	FB1_peak_821	35	.	5.41725	6.87485	3.51252	147
chr11	94410373	94410595	FB1_peak_822	65	.	6.28317	10.3263	6.50176	100
chr11	94790284	94790523	FB1_peak_823	48	.	6.22676	8.3905	4.815	146
chr11	94840165	94840523	FB1_peak_824a	32	.	4.57157	6.59306	3.26689	82
chr11	94840165	94840523	FB1_peak_824b	59	.	5.66703	9.73303	5.99274	259
chr11	94851016	94851261	FB1_peak_825	48	.	5.14138	8.41215	4.82339	135
chr11	94987822	94988119	FB1_peak_826	52	.	6.59194	8.87641	5.23665	169
chr11	95120513	95120718	FB1_peak_827	59	.	7.15418	9.68502	5.95601	107
chr11	95245662	95246177	FB1_peak_828	48	.	5.14138	8.41215	4.82339	324
chr11	96575040	96575223	FB1_peak_829	40	.	6.10824	7.57081	4.08969	79
chr11	96628474	96628733	FB1_peak_830	63	.	6.94184	10.1966	6.39967	115
chr11	96737039	96737486	FB1_peak_831	282	.	15.539	34.0773	28.2469	261
chr11	96746960	96747615	FB1_peak_832	276	.	14.7804	33.5035	27.697	361
chr11	96764239	96764452	FB1_peak_833	40	.	4.72126	7.53305	4.07221	119
chr11	97430055	97430289	FB1_peak_834	63	.	6.73446	10.0928	6.32202	118
chr11	97561133	97561328	FB1_peak_835	27	.	4.63118	5.94877	2.70157	83
chr11	98126547	98126740	FB1_peak_836	27	.	4.7012	5.94877	2.70157	65
chr11	98127229	98127437	FB1_peak_837	49	.	6.15914	8.60571	4.99591	103
chr11	98190923	98191191	FB1_peak_838	63	.	6.94184	10.1966	6.39967	84
chr11	98203909	98204144	FB1_peak_839	63	.	6.66176	10.1966	6.39967	155
chr11	98219850	98220045	FB1_peak_840	27	.	5.11386	5.94254	2.70157	81
chr11	98232953	98233198	FB1_peak_841	30	.	4.85062	6.3158	3.00477	109
chr11	98448690	98448888	FB1_peak_842	30	.	5.23758	6.3158	3.00477	92
chr11	98543676	98544051	FB1_peak_843	32	.	3.72901	6.60524	3.27843	196
chr11	98609237	98609456	FB1_peak_844	35	.	5.56517	6.90475	3.54163	91
chr11	98724839	98725011	FB1_peak_845	38	.	5.38041	7.24199	3.81367	132
chr11	98803289	98803650	FB1_peak_846	71	.	7.18046	10.9623	7.10212	192
chr11	98830981	98831221	FB1_peak_847	35	.	5.56517	6.90475	3.54163	129
chr11	99008599	99008921	FB1_peak_848	136	.	10.8638	18.2078	13.6422	151
chr11	99847148	99847365	FB1_peak_849a	20	.	4.75388	5.11797	2.00778	82
chr11	99847148	99847365	FB1_peak_849b	20	.	4.17344	5.11797	2.00778	127
chr11	100800720	100801162	FB1_peak_850	83	.	7.63571	12.402	8.36927	231
chr11	101051302	101051525	FB1_peak_851	95	.	8.48229	13.7287	9.55904	83
chr11	101303421	101303717	FB1_peak_852	147	.	7.70714	19.3689	14.7067	160
chr11	101338827	101339442	FB1_peak_853	217	.	13.4537	27.0236	21.736	286
chr11	101502768	101502938	FB1_peak_854	48	.	6.50498	8.3905	4.815	124
chr11	101519328	101519526	FB1_peak_855	82	.	7.58039	12.2725	8.26555	95
chr11	101519720	101520161	FB1_peak_856	44	.	5.54144	7.99793	4.45442	259
chr11	101557548	101557925	FB1_peak_857	29	.	3.99607	6.17368	2.91575	229
chr11	101871422	101871815	FB1_peak_858	95	.	8.41227	13.7287	9.55904	197
chr11	101888657	101888881	FB1_peak_859	27	.	4.91126	5.94877	2.70157	82
chr11	101901588	101901778	FB1_peak_860	30	.	5.23758	6.3158	3.00477	111
chr11	102088870	102089174	FB1_peak_861	33	.	5.63153	6.6383	3.30993	172
chr11	102089345	102089699	FB1_peak_862	76	.	7.82651	11.6243	7.66361	140
chr11	102180832	102181064	FB1_peak_863	42	.	5.83276	7.71753	4.21816	109
chr11	102465536	102465837	FB1_peak_864	87	.	7.30706	12.8376	8.7597	120
chr11	102485554	102485845	FB1_peak_865	109	.	9.56546	15.2409	10.9246	165
chr11	102742290	102742499	FB1_peak_866	41	.	4.48621	7.66459	4.16644	102
chr11	102878215	102878447	FB1_peak_867	40	.	5.5278	7.57081	4.08969	126
chr11	102976865	102977081	FB1_peak_868	36	.	5.10016	7.07466	3.67196	99
chr11	102994050	102994466	FB1_peak_869	154	.	10.9111	20.149	15.4022	233
chr11	105369546	105369887	FB1_peak_870	32	.	5.15808	6.52589	3.2032	173
chr11	105927242	105927446	FB1_peak_871	71	.	7.34717	10.9623	7.10212	94
chr11	106077847	106078119	FB1_peak_872	33	.	4.99283	6.67115	3.3377	200
chr11	106134062	106134283	FB1_peak_873	68	.	6.41697	10.6657	6.82364	86
chr11	106227620	106227903	FB1_peak_874	117	.	9.62422	16.0991	11.7249	143
chr11	106519446	106519719	FB1_peak_875	59	.	7.15418	9.68502	5.95601	119
chr11	106535993	106536275	FB1_peak_876	63	.	6.87182	10.1966	6.39967	144
chr11	106649657	106649846	FB1_peak_877	31	.	5.18612	6.45508	3.14265	84
chr11	106649953	106650189	FB1_peak_878	48	.	5.19397	8.40061	4.82339	152
chr11	106650290	106650461	FB1_peak_879	47	.	5.07373	8.2993	4.73597	78
chr11	107091555	107091752	FB1_peak_880	26	.	4.1611	5.86499	2.67783	128
chr11	107274751	107274958	FB1_peak_881	50	.	6.21784	8.71498	5.09377	79
chr11	107278006	107278316	FB1_peak_882	118	.	9.84789	16.2781	11.8603	114
chr11	107653521	107653782	FB1_peak_883	90	.	6.77518	13.1909	9.08117	117
chr11	108023466	108023689	FB1_peak_884	43	.	5.69456	7.91124	4.3965	114
chr11	109856973	109857171	FB1_peak_885	59	.	6.69047	9.68502	5.95601	95
chr11	110340321	110340662	FB1_peak_886	105	.	8.60628	14.8226	10.5681	156
chr11	111627943	111628136	FB1_peak_887	48	.	6.13402	8.3905	4.815	107
chr11	112059047	112059420	FB1_peak_888	90	.	6.77518	13.1909	9.08117	200
chr11	112363158	112363491	FB1_peak_889	71	.	7.20191	11.0539	7.17271	176
chr11	112722104	112722281	FB1_peak_890	46	.	5.82802	8.2492	4.68884	110
chr11	112731477	112731723	FB1_peak_891	33	.	4.34782	6.6833	3.3387	90
chr11	112838297	112838550	FB1_peak_892	83	.	7.42773	12.402	8.36927	131
chr11	112875519	112875888	FB1_peak_893	74	.	7.08188	11.3449	7.4142	187
chr11	112907538	112907760	FB1_peak_894	95	.	8.41227	13.7287	9.55904	131
chr11	113049513	113049885	FB1_peak_895a	71	.	7.43053	10.9623	7.10212	98
chr11	113049513	113049885	FB1_peak_895b	38	.	5.84674	7.33212	3.88928	354
chr11	113128088	113128370	FB1_peak_896	29	.	3.99607	6.17368	2.91575	138
chr11	113169857	113170355	FB1_peak_897	63	.	6.52172	10.1966	6.39967	184
chr11	113187805	113188002	FB1_peak_898	59	.	6.84703	9.71366	5.97393	89
chr11	113300713	113301351	FB1_peak_899	212	.	12.4144	26.4952	21.2695	382
chr11	113328585	113329007	FB1_peak_900	106	.	8.97243	14.9606	10.6647	180
chr11	113400691	113401223	FB1_peak_901	243	.	14.0139	29.9032	24.3815	331
chr11	113445515	113445822	FB1_peak_902	150	.	11.6985	19.7314	15.0463	110
chr11	113512623	113512815	FB1_peak_903	74	.	7.22192	11.3449	7.4142	146
chr11	113611902	113612080	FB1_peak_904	40	.	4.67458	7.53305	4.07221	148
chr11	113646062	113646406	FB1_peak_905	116	.	9.40743	15.9529	11.609	151
chr11	113646750	113647433	FB1_peak_906	125	.	6.75187	16.9582	12.5013	388
chr11	113784379	113784708	FB1_peak_907	105	.	8.60628	14.8226	10.5681	137
chr11	113833036	113833461	FB1_peak_908	82	.	6.35506	12.1886	8.20247	211
chr11	113842979	113843634	FB1_peak_909a	41	.	4.48621	7.66459	4.16644	187
chr11	113842979	113843634	FB1_peak_909b	68	.	6.59499	10.6657	6.82364	502
chr11	113847196	113847459	FB1_peak_910	91	.	8.53525	13.2837	9.17232	128
chr11	114037029	114037355	FB1_peak_911	105	.	8.46763	14.8226	10.5681	189
chr11	114155887	114156187	FB1_peak_912	48	.	5.28142	8.41215	4.82339	164
chr11	114329111	114329483	FB1_peak_913	173	.	12.1133	22.2749	17.3777	222
chr11	114398326	114398668	FB1_peak_914	50	.	6.29354	8.71498	5.09377	111
chr11	114565666	114565931	FB1_peak_915	53	.	6.03158	9.08008	5.39806	163
chr11	114656241	114657184	FB1_peak_916	421	.	20.8058	49.9483	42.1174	453
chr11	114657289	114657567	FB1_peak_917	68	.	6.71367	10.6657	6.82364	96
chr11	114668416	114668622	FB1_peak_918	35	.	5.33138	6.95302	3.5579	106
chr11	114668992	114669243	FB1_peak_919	142	.	11.1476	18.9191	14.2806	129
chr11	115048619	115049040	FB1_peak_920	64	.	6.9789	10.2273	6.41493	253
chr11	115088583	115088762	FB1_peak_921	40	.	5.81802	7.57081	4.08969	100
chr11	115095323	115095503	FB1_peak_922	40	.	5.91476	7.57081	4.08969	93
chr11	115264943	115265267	FB1_peak_923	43	.	5.89493	7.82103	4.32024	236
chr11	115397586	115397885	FB1_peak_924	38	.	6.01627	7.25253	3.82218	77
chr11	115465257	115465481	FB1_peak_925	68	.	6.47631	10.6657	6.82364	111
chr11	115540236	115540406	FB1_peak_926	40	.	6.20498	7.57081	4.08969	87
chr11	115885150	115885435	FB1_peak_927	35	.	5.19134	6.95302	3.5579	160
chr11	115948156	115948440	FB1_peak_928	55	.	6.33958	9.29064	5.59458	82
chr11	116714750	116715207	FB1_peak_929a	26	.	4.30114	5.86499	2.67783	84
chr11	116714750	116715207	FB1_peak_929b	73	.	6.16834	11.2084	7.31587	288
chr11	116783481	116783686	FB1_peak_930	47	.	6.15744	8.26895	4.70628	96
chr11	116834194	116834415	FB1_peak_931	30	.	5.43106	6.3158	3.00477	102
chr11	116921348	116921642	FB1_peak_932	27	.	4.91126	5.94877	2.70157	176
chr11	117193707	117193914	FB1_peak_933	33	.	4.6279	6.6833	3.3387	83
chr11	117206335	117206679	FB1_peak_934	84	.	7.85211	12.5229	8.46297	198
chr11	117269223	117269573	FB1_peak_935	44	.	5.37692	8.00792	4.46171	199
chr11	117323575	117323882	FB1_peak_936	55	.	6.74102	9.29114	5.59458	130
chr11	117340404	117340706	FB1_peak_937	65	.	6.23131	10.3263	6.50176	167
chr11	117343983	117344287	FB1_peak_938	27	.	4.91126	5.94877	2.70157	210
chr11	117359190	117359460	FB1_peak_939	49	.	5.58622	8.60486	4.99575	117
chr11	117489627	117489979	FB1_peak_940	80	.	6.76072	12.0374	8.06374	204
chr11	117515503	117515765	FB1_peak_941	35	.	5.07062	6.87485	3.51252	230
chr11	117710296	117710543	FB1_peak_942	47	.	4.89481	8.26412	4.70363	133
chr11	117750591	117750770	FB1_peak_943	48	.	6.22676	8.3905	4.815	97
chr11	117801149	117801387	FB1_peak_944	82	.	8.01403	12.2454	8.24588	135
chr11	117837472	117837691	FB1_peak_945	56	.	5.60818	9.31879	5.61363	81
chr11	117848029	117848236	FB1_peak_946	64	.	5.93494	10.2513	6.42973	100
chr11	118059113	118059507	FB1_peak_947	71	.	6.59466	10.9893	7.1268	129
chr11	118063935	118064188	FB1_peak_948	53	.	6.03158	9.08008	5.39806	89
chr11	118307278	118307460	FB1_peak_949	52	.	6.78542	8.87641	5.23665	92
chr11	118331550	118331741	FB1_peak_950	40	.	5.62454	7.57081	4.08969	113
chr11	118606010	118606326	FB1_peak_951	23	.	3.9109	5.53074	2.37092	123
chr11	118613594	118614013	FB1_peak_952	53	.	6.31166	9.08008	5.39806	266
chr11	118621950	118622244	FB1_peak_953	122	.	10.0292	16.7104	12.258	133
chr11	118654864	118655262	FB1_peak_954	200	.	11.9028	25.1387	20.015	193
chr11	118816324	118816529	FB1_peak_955	83	.	7.63571	12.402	8.36927	131
chr11	118834136	118834671	FB1_peak_956	268	.	15.0537	32.5941	26.878	304
chr11	119081170	119081375	FB1_peak_957	46	.	5.5083	8.2492	4.68884	100
chr11	119129136	119129513	FB1_peak_958	59	.	6.87595	9.68502	5.95601	137
chr11	119352578	119352761	FB1_peak_959	36	.	4.64234	7.01086	3.61417	59
chr11	119376306	119376631	FB1_peak_960	109	.	8.08916	15.324	10.9932	140
chr11	119377209	119377463	FB1_peak_961	53	.	6.17162	9.08008	5.39806	136
chr11	119464166	119464387	FB1_peak_962	73	.	7.08109	11.2325	7.32743	82
chr11	119803766	119803962	FB1_peak_963	37	.	5.67031	7.14127	3.72301	121
chr11	120085430	120085604	FB1_peak_964	31	.	5.34205	6.45826	3.14463	85
chr11	120092736	120093117	FB1_peak_965	159	.	9.15586	20.7457	15.9639	148
chr11	120122834	120123166	FB1_peak_966	74	.	7.43198	11.3449	7.4142	165
chr11	120123739	120123910	FB1_peak_967	22	.	4.54912	5.34231	2.2023	84
chr11	120166291	120166565	FB1_peak_968	26	.	4.93196	5.87911	2.67783	177
chr11	120345754	120346020	FB1_peak_969	43	.	5.69456	7.91124	4.3965	83
chr11	120534267	120534438	FB1_peak_970	53	.	6.04119	8.98485	5.32955	93
chr11	120657661	120657882	FB1_peak_971	56	.	5.65486	9.31879	5.61363	103
chr11	120686121	120686315	FB1_peak_972	65	.	5.15307	10.3595	6.5308	80
chr11	121098065	121098244	FB1_peak_973	43	.	5.0327	7.88946	4.38743	86
chr11	121121002	121121189	FB1_peak_974	44	.	5.61146	7.99793	4.45442	83
chr12	3426542	3427030	FB1_peak_975	48	.	6.01346	8.50244	4.89968	251
chr12	4376522	4376782	FB1_peak_976	63	.	6.52172	10.1966	6.39967	127
chr12	4529959	4530483	FB1_peak_977	84	.	7.50201	12.5229	8.46297	242
chr12	4715836	4716050	FB1_peak_978	53	.	6.17162	9.08008	5.39806	86
chr12	5222712	5222991	FB1_peak_979	43	.	5.5559	7.91124	4.3965	183
chr12	5246480	5246991	FB1_peak_980	109	.	7.56874	15.2574	10.9285	305
chr12	5281350	5281637	FB1_peak_981	46	.	6.36174	8.15146	4.60029	99
chr12	6645513	6646004	FB1_peak_982	53	.	6.03158	9.08008	5.39806	138
chr12	12683548	12683791	FB1_peak_983	35	.	5.47142	6.95302	3.5579	90
chr12	12729906	12730197	FB1_peak_984	33	.	5.42596	6.73249	3.38589	102
chr12	12745858	12746222	FB1_peak_985	94	.	7.98234	13.5992	9.45461	189
chr12	12817042	12817243	FB1_peak_986	51	.	6.73237	8.78247	5.1595	107
chr12	12819745	12819983	FB1_peak_987	74	.	7.22192	11.3449	7.4142	120
chr12	12873577	12873747	FB1_peak_988	63	.	6.59174	10.1966	6.39967	76
chr12	12884310	12884835	FB1_peak_989	139	.	8.64238	18.4988	13.9194	294
chr12	12911358	12911781	FB1_peak_990	85	.	7.74638	12.5973	8.52845	258
chr12	12945141	12945362	FB1_peak_991	29	.	3.78601	6.17368	2.91575	201
chr12	12948566	12948892	FB1_peak_992	38	.	5.25251	7.24199	3.81367	231
chr12	15572952	15573338	FB1_peak_993	106	.	9.18103	14.9054	10.6381	133
chr12	15822864	15823040	FB1_peak_994	22	.	4.65432	5.34982	2.20877	66
chr12	15823796	15824043	FB1_peak_995	44	.	5.82152	7.99793	4.45442	122
chr12	16650776	16651125	FB1_peak_996	130	.	10.4615	17.5354	13.0014	187
chr12	17274145	17274397	FB1_peak_997	71	.	7.429	11.0539	7.17271	158
chr12	17564325	17564565	FB1_peak_998	26	.	4.86264	5.87911	2.67783	82
chr12	17564762	17565084	FB1_peak_999	90	.	6.91522	13.1909	9.08117	190
chr12	21379611	21379812	FB1_peak_1000	52	.	6.59194	8.87641	5.23665	83
chr12	25336240	25336450	FB1_peak_1001	30	.	4.94736	6.3158	3.00477	114
chr12	25515894	25516244	FB1_peak_1002	35	.	5.2786	6.87485	3.51252	202
chr12	25718822	25719246	FB1_peak_1003	33	.	4.48786	6.6833	3.3387	180
chr12	25783447	25783963	FB1_peak_1004a	44	.	5.54144	7.99793	4.45442	208
chr12	25783447	25783963	FB1_peak_1004b	43	.	5.76389	7.91124	4.3965	318
chr12	25809456	25809852	FB1_peak_1005	105	.	9.17004	14.7969	10.554	138
chr12	26160226	26160637	FB1_peak_1006	179	.	12.1979	22.9564	17.9908	225
chr12	26555970	26556458	FB1_peak_1007	241	.	13.8751	29.6708	24.168	271
chr12	27209833	27210098	FB1_peak_1008	63	.	6.73446	10.0928	6.32202	242
chr12	27316311	27316547	FB1_peak_1009	26	.	4.20778	5.86499	2.67783	168
chr12	27320100	27320344	FB1_peak_1010	76	.	7.65608	11.6194	7.65995	109
chr12	27365234	27365469	FB1_peak_1011	40	.	5.72128	7.57081	4.08969	121
chr12	27419431	27419633	FB1_peak_1012	48	.	6.18017	8.50244	4.89968	106
chr12	27487512	27487706	FB1_peak_1013	80	.	8.26643	12.0709	8.09512	107
chr12	27506528	27506723	FB1_peak_1014	82	.	8.01403	12.2454	8.24588	82
chr12	27562606	27562829	FB1_peak_1015	83	.	7.63571	12.402	8.36927	124
chr12	27570986	27571678	FB1_peak_1016a	54	.	6.27926	9.18466	5.49999	210
chr12	27570986	27571678	FB1_peak_1016b	41	.	5.46087	7.60004	4.1103	608
chr12	27588429	27588650	FB1_peak_1017	38	.	5.25251	7.24199	3.81367	131
chr12	27621635	27621941	FB1_peak_1018	117	.	8.89739	16.1399	11.7573	135
chr12	27747019	27747370	FB1_peak_1019	105	.	8.67561	14.8226	10.5681	179
chr12	27749801	27750225	FB1_peak_1020	228	.	13.3898	28.2317	22.8539	206
chr12	27767548	27767889	FB1_peak_1021	33	.	4.58122	6.6833	3.3387	184
chr12	27768038	27768324	FB1_peak_1022	90	.	6.68182	13.1909	9.08117	158
chr12	27825199	27825453	FB1_peak_1023	118	.	8.49384	16.277	11.8603	155
chr12	27835748	27836362	FB1_peak_1024a	35	.	5.4014	6.95302	3.5579	189
chr12	27835748	27836362	FB1_peak_1024b	26	.	4.65466	5.87911	2.67783	553
chr12	28027655	28027928	FB1_peak_1025	65	.	6.02384	10.3263	6.50176	135
chr12	28028179	28028520	FB1_peak_1026a	38	.	5.12462	7.24199	3.81367	79
chr12	28028179	28028520	FB1_peak_1026b	33	.	5.05217	6.67115	3.3377	231
chr12	28041965	28042337	FB1_peak_1027	40	.	4.8613	7.53305	4.07221	221
chr12	28122559	28122794	FB1_peak_1028	64	.	7.17238	10.2273	6.41493	134
chr12	28250878	28251366	FB1_peak_1029	156	.	7.88219	20.3845	15.6311	241
chr12	28260392	28261164	FB1_peak_1030a	173	.	12.88	22.2745	17.3777	270
chr12	28260392	28261164	FB1_peak_1030b	20	.	4.36692	5.11797	2.00778	724
chr12	28331362	28331955	FB1_peak_1031	381	.	21.5292	44.9927	38.1651	237
chr12	28740371	28740571	FB1_peak_1032	23	.	3.54094	5.46828	2.32206	190
chr12	28994141	28994339	FB1_peak_1033	47	.	6.34086	8.26895	4.70628	90
chr12	29117307	29117578	FB1_peak_1034	21	.	3.30889	5.31046	2.18321	171
chr12	29484777	29485253	FB1_peak_1035	83	.	8.08159	12.3937	8.36927	355
chr12	29502167	29502626	FB1_peak_1036	286	.	14.5464	34.5033	28.6226	265
chr12	29739298	29739550	FB1_peak_1037	74	.	7.01186	11.3449	7.4142	174
chr12	29780773	29781210	FB1_peak_1038	141	.	10.3812	18.7765	14.1623	305
chr12	29806097	29806434	FB1_peak_1039	74	.	7.29194	11.3449	7.4142	227
chr12	29821726	29821972	FB1_peak_1040	52	.	6.26713	8.9333	5.29231	84
chr12	30327939	30328111	FB1_peak_1041	30	.	5.28688	6.37212	3.06	86
chr12	30348275	30348462	FB1_peak_1042	83	.	7.70504	12.402	8.36927	82
chr12	30474285	30474502	FB1_peak_1043	48	.	6.43024	8.50244	4.89968	117
chr12	30557356	30557658	FB1_peak_1044a	40	.	4.67458	7.53305	4.07221	153
chr12	30557356	30557658	FB1_peak_1044b	43	.	5.48658	7.91124	4.3965	265
chr12	30622858	30623058	FB1_peak_1045	35	.	5.41725	6.87485	3.51252	101
chr12	32339549	32339724	FB1_peak_1046	27	.	5.11386	5.94254	2.70157	139
chr12	32658295	32658681	FB1_peak_1047	122	.	10.2147	16.7104	12.258	187
chr12	33140958	33141180	FB1_peak_1048	64	.	7.07564	10.2273	6.41493	87
chr12	33238724	33238896	FB1_peak_1049	40	.	5.91476	7.57081	4.08969	84
chr12	33787207	33787406	FB1_peak_1050	44	.	6.38217	8.0378	4.48952	117
chr12	33787487	33787819	FB1_peak_1051	34	.	5.66447	6.82969	3.48087	76
chr12	33910246	33910442	FB1_peak_1052	55	.	5.95591	9.29064	5.59458	79
chr12	35693049	35693333	FB1_peak_1053	26	.	4.25446	5.86499	2.67783	128
chr12	35997978	35998161	FB1_peak_1054	53	.	6.17162	9.08008	5.39806	82
chr12	39030438	39030825	FB1_peak_1055	129	.	9.53259	17.4972	12.9758	168
chr12	40027807	40028534	FB1_peak_1056a	158	.	12.0094	20.6695	15.8944	268
chr12	40027807	40028534	FB1_peak_1056b	53	.	6.24164	9.08008	5.39806	471
chr12	40683037	40683376	FB1_peak_1057	44	.	4.09311	7.99138	4.45442	157
chr12	40684596	40684777	FB1_peak_1058	38	.	5.76338	7.33212	3.88928	134
chr12	40724750	40725029	FB1_peak_1059	83	.	8.5453	12.3937	8.36927	106
chr12	41554743	41554976	FB1_peak_1060	70	.	7.7165	10.8707	7.02293	113
chr12	43238845	43239180	FB1_peak_1061	130	.	11.042	17.5354	13.0014	165
chr12	45439166	45439602	FB1_peak_1062	106	.	8.44978	14.9353	10.66	277
chr12	45503205	45503457	FB1_peak_1063	30	.	4.85062	6.3158	3.00477	99
chr12	45504492	45505226	FB1_peak_1064	204	.	12.6135	25.6079	20.4311	386
chr12	45940915	45941239	FB1_peak_1065	53	.	6.4517	9.08008	5.39806	139
chr12	47919863	47920085	FB1_peak_1066	48	.	6.34688	8.50243	4.89968	114
chr12	50475804	50475989	FB1_peak_1067	37	.	5.94853	7.14127	3.72301	91
chr12	50484895	50485122	FB1_peak_1068	35	.	5.33138	6.95302	3.5579	116
chr12	50502077	50502247	FB1_peak_1069	34	.	5.1262	6.82969	3.48087	129
chr12	50581562	50582005	FB1_peak_1070	53	.	6.03158	9.08008	5.39806	235
chr12	51182694	51182864	FB1_peak_1071	40	.	6.0115	7.57081	4.08969	83
chr12	51221388	51222264	FB1_peak_1072a	86	.	6.88689	12.6898	8.61765	269
chr12	51221388	51222264	FB1_peak_1072b	35	.	4.20613	6.9063	3.54163	605
chr12	51223032	51223779	FB1_peak_1073a	74	.	7.01186	11.3449	7.4142	235
chr12	51223032	51223779	FB1_peak_1073b	20	.	4.72758	5.20258	2.07733	729
chr12	52100732	52100903	FB1_peak_1074	77	.	6.83234	11.7386	7.77218	83
chr12	52102803	52103628	FB1_peak_1075a	48	.	4.62625	8.44714	4.85625	345
chr12	52102803	52103628	FB1_peak_1075b	82	.	6.35506	12.1886	8.20247	571
chr12	52448945	52449343	FB1_peak_1076a	40	.	4.67458	7.53305	4.07221	113
chr12	52448945	52449343	FB1_peak_1076b	44	.	5.7515	7.99793	4.45442	306
chr12	53001609	53001849	FB1_peak_1077	64	.	6.9789	10.2273	6.41493	129
chr12	53239333	53239542	FB1_peak_1078	44	.	6.02332	8.0378	4.48952	97
chr12	53288053	53288346	FB1_peak_1079	26	.	5.05693	5.84927	2.67252	82
chr12	53772503	53772692	FB1_peak_1080	76	.	8.04304	11.6194	7.65995	80
chr12	53875412	53875623	FB1_peak_1081	74	.	7.22192	11.3449	7.4142	136
chr12	53936308	53936507	FB1_peak_1082	32	.	5.00668	6.52589	3.2032	71
chr12	54349136	54349341	FB1_peak_1083	36	.	5.51268	7.06925	3.66925	116
chr12	54393836	54394221	FB1_peak_1084	35	.	5.26136	6.95302	3.5579	240
chr12	54724940	54725221	FB1_peak_1085	61	.	6.59633	9.86724	6.11585	133
chr12	54976189	54976394	FB1_peak_1086	64	.	7.26912	10.2273	6.41493	100
chr12	55292885	55293303	FB1_peak_1087	109	.	7.47538	15.2574	10.9285	197
chr12	55797516	55797961	FB1_peak_1088	48	.	5.23474	8.41215	4.82339	145
chr12	55935942	55936142	FB1_peak_1089	30	.	5.23758	6.3158	3.00477	100
chr12	56547727	56548010	FB1_peak_1090	33	.	4.6279	6.6833	3.3387	153
chr12	56723616	56723825	FB1_peak_1091	76	.	7.65608	11.6194	7.65995	96
chr12	59050914	59051224	FB1_peak_1092	102	.	9.59088	14.5131	10.2796	144
chr12	59771330	59771617	FB1_peak_1093	126	.	10.1653	17.146	12.6865	105
chr12	61922088	61922347	FB1_peak_1094	102	.	9.59088	14.5131	10.2796	121
chr12	68699955	68700278	FB1_peak_1095	53	.	6.17162	9.08008	5.39806	152
chr12	70602858	70603073	FB1_peak_1096	73	.	7.28907	11.2325	7.32743	114
chr12	71171286	71171552	FB1_peak_1097	89	.	8.52674	13.049	8.95297	158
chr12	71523798	71524045	FB1_peak_1098	83	.	8.26708	12.3937	8.36927	92
chr12	72038670	72038871	FB1_peak_1099	38	.	5.59667	7.33212	3.88928	89
chr12	72149275	72149464	FB1_peak_1100	40	.	4.95466	7.53305	4.07221	79
chr12	73186835	73187053	FB1_peak_1101	27	.	4.84124	5.94877	2.70157	132
chr12	74434987	74435231	FB1_peak_1102	63	.	6.73178	10.1966	6.39967	113
chr12	75008599	75008883	FB1_peak_1103	44	.	5.54144	7.99793	4.45442	80
chr12	76280594	76280848	FB1_peak_1104	107	.	9.27555	15.0484	10.7499	137
chr12	76974747	76975172	FB1_peak_1105	215	.	13.3205	26.8083	21.5436	190
chr12	77882103	77882442	FB1_peak_1106	82	.	6.54178	12.1886	8.20247	173
chr12	78101776	78102109	FB1_peak_1107	74	.	7.43198	11.3449	7.4142	163
chr12	79254719	79254966	FB1_peak_1108	84	.	7.71207	12.5229	8.46297	137
chr12	80085098	80085286	FB1_peak_1109	60	.	6.95424	9.82557	6.08326	92
chr12	80605078	80605408	FB1_peak_1110	81	.	8.01627	12.1129	8.13601	131
chr12	80636541	80636901	FB1_peak_1111	59	.	6.69047	9.68502	5.95601	111
chr12	80713773	80714125	FB1_peak_1112	63	.	5.01136	10.0802	6.32122	143
chr12	80816603	80816798	FB1_peak_1113	38	.	5.59667	7.33212	3.88928	122
chr12	80947815	80948044	FB1_peak_1114	27	.	4.7012	5.94877	2.70157	43
chr12	81122119	81122358	FB1_peak_1115	41	.	5.68796	7.60004	4.1103	145
chr12	81163268	81164101	FB1_peak_1116a	44	.	5.37692	8.00792	4.46171	206
chr12	81163268	81164101	FB1_peak_1116b	100	.	7.24198	14.2141	10.0029	625
chr12	81214318	81214617	FB1_peak_1117	105	.	9.01864	14.7969	10.554	132
chr12	81837661	81838011	FB1_peak_1118	56	.	5.65486	9.31879	5.61363	158
chr12	81891334	81891691	FB1_peak_1119	82	.	7.65609	12.2725	8.26555	200
chr12	81899343	81899559	FB1_peak_1120	60	.	6.95424	9.82557	6.08326	97
chr12	81917710	81917960	FB1_peak_1121	97	.	9.20539	13.9858	9.79047	134
chr12	81958703	81958934	FB1_peak_1122	64	.	7.03632	10.3179	6.49456	111
chr12	82103754	82104147	FB1_peak_1123	165	.	12.0008	21.3891	16.5623	183
chr12	82929370	82929638	FB1_peak_1124	63	.	6.94184	10.1966	6.39967	150
chr12	83270098	83270381	FB1_peak_1125	72	.	7.3451	11.1611	7.27859	157
chr12	84145653	84145849	FB1_peak_1126	29	.	4.67701	6.27189	2.98456	144
chr12	85328867	85329111	FB1_peak_1127	52	.	6.30172	8.87641	5.23665	89
chr12	85522172	85522494	FB1_peak_1128	71	.	7.3533	11.0539	7.17271	81
chr12	85828693	85828909	FB1_peak_1129	63	.	6.87311	10.0928	6.32202	103
chr12	85873187	85873686	FB1_peak_1130	56	.	5.60818	9.31879	5.61363	384
chr12	85882514	85882802	FB1_peak_1131	53	.	6.24164	9.08008	5.39806	141
chr12	85930808	85931462	FB1_peak_1132	187	.	12.6433	23.7312	18.7301	354
chr12	86093290	86093566	FB1_peak_1133	93	.	8.18597	13.5207	9.39719	114
chr12	87412364	87412677	FB1_peak_1134	164	.	11.1021	21.2849	16.4615	174
chr12	87522388	87522804	FB1_peak_1135	118	.	9.46257	16.2172	11.8152	225
chr12	87561542	87561819	FB1_peak_1136	35	.	5.34792	6.87485	3.51252	167
chr12	87988379	87988616	FB1_peak_1137	44	.	5.89154	7.99793	4.45442	99
chr12	88040913	88041272	FB1_peak_1138a	33	.	4.3945	6.6833	3.3387	105
chr12	88040913	88041272	FB1_peak_1138b	53	.	5.97187	8.98485	5.32955	281
chr12	88067421	88067632	FB1_peak_1139	108	.	8.25648	15.108	10.8039	99
chr12	88136930	88137142	FB1_peak_1140	35	.	4.13611	6.9063	3.54163	85
chr12	88143250	88143492	FB1_peak_1141	35	.	5.4014	6.95302	3.5579	140
chr12	88148127	88148304	FB1_peak_1142	44	.	5.89154	7.99793	4.45442	128
chr12	88165011	88165557	FB1_peak_1143a	54	.	5.0874	9.09887	5.41633	123
chr12	88165011	88165557	FB1_peak_1143b	70	.	5.32645	10.9285	7.07907	303
chr12	88225776	88225995	FB1_peak_1144	68	.	6.20377	10.6945	6.85203	82
chr12	88233787	88234035	FB1_peak_1145	38	.	5.22099	7.21944	3.80035	86
chr12	88235470	88235681	FB1_peak_1146	100	.	7.10194	14.2141	10.0029	92
chr12	88384176	88384385	FB1_peak_1147	27	.	4.83563	5.94254	2.70157	77
chr12	88812900	88813136	FB1_peak_1148	29	.	5.17988	6.20693	2.93106	100
chr12	90039564	90040241	FB1_peak_1149	100	.	7.24198	14.2141	10.0029	360
chr12	90098141	90098637	FB1_peak_1150	65	.	6.7872	10.3639	6.5308	364
chr12	90680681	90680992	FB1_peak_1151	40	.	6.20498	7.57081	4.08969	160
chr12	91370800	91371293	FB1_peak_1152a	63	.	6.66513	10.0928	6.32202	159
chr12	91370800	91371293	FB1_peak_1152b	29	.	3.751	6.17368	2.91575	404
chr12	92651269	92651609	FB1_peak_1153	56	.	5.60818	9.31879	5.61363	165
chr12	92790390	92790803	FB1_peak_1154a	44	.	5.7515	7.99793	4.45442	143
chr12	92790390	92790803	FB1_peak_1154b	27	.	4.56116	5.94877	2.70157	304
chr12	92828227	92828415	FB1_peak_1155	44	.	5.89154	7.99793	4.45442	110
chr12	92922846	92923217	FB1_peak_1156	75	.	7.10693	11.4667	7.52549	146
chr12	93531342	93531621	FB1_peak_1157	22	.	4.48517	5.34231	2.2023	97
chr12	94459650	94459903	FB1_peak_1158	102	.	9.20392	14.5131	10.2796	157
chr12	96631113	96631343	FB1_peak_1159	76	.	8.13978	11.6194	7.65995	117
chr12	98598940	98599180	FB1_peak_1160	73	.	6.2617	11.2084	7.31587	106
chr12	98636496	98636742	FB1_peak_1161	89	.	8.33326	13.049	8.95297	118
chr12	99074475	99074759	FB1_peak_1162	48	.	5.04802	8.41215	4.82339	142
chr12	99253146	99253325	FB1_peak_1163	40	.	6.10824	7.57081	4.08969	91
chr12	99497283	99497534	FB1_peak_1164	23	.	4.5525	5.49669	2.33855	169
chr12	99800550	99801091	FB1_peak_1165a	35	.	5.0513	6.95302	3.5579	99
chr12	99800550	99801091	FB1_peak_1165b	105	.	8.74494	14.8226	10.5681	403
chr12	99812687	99812923	FB1_peak_1166	38	.	5.18857	7.24199	3.81367	143
chr12	99958909	99959192	FB1_peak_1167	116	.	10.0746	16.0093	11.6542	134
chr12	100212483	100212805	FB1_peak_1168	106	.	8.93096	14.9054	10.6381	152
chr12	100249445	100249750	FB1_peak_1169	140	.	9.56194	18.6772	14.0725	173
chr12	100249914	100250105	FB1_peak_1170	53	.	6.1016	9.08008	5.39806	101
chr12	100458560	100458971	FB1_peak_1171	194	.	8.9675	24.5802	19.4914	198
chr12	100538225	100538395	FB1_peak_1172	38	.	5.5406	7.24221	3.81367	85
chr12	100578137	100578591	FB1_peak_1173	141	.	10.0227	18.7993	14.1659	246
chr12	100631309	100631532	FB1_peak_1174	40	.	4.95466	7.53305	4.07221	88
chr12	100644406	100644830	FB1_peak_1175	175	.	8.33732	22.4566	17.5505	209
chr12	100704702	100704964	FB1_peak_1176	94	.	9.09213	13.623	9.47597	152
chr12	100757371	100757591	FB1_peak_1177	48	.	6.41224	8.3905	4.815	100
chr12	100801828	100802170	FB1_peak_1178a	53	.	6.31166	9.08008	5.39806	125
chr12	100801828	100802170	FB1_peak_1178b	29	.	5.10065	6.2436	2.9656	327
chr12	101425754	101425934	FB1_peak_1179	53	.	6.3185	8.98485	5.32955	149
chr12	101437507	101437871	FB1_peak_1180	83	.	7.63571	12.402	8.36927	197
chr12	101440126	101440393	FB1_peak_1181	73	.	6.2617	11.2084	7.31587	143
chr12	101477643	101477948	FB1_peak_1182	63	.	6.59174	10.1966	6.39967	160
chr12	101520685	101520893	FB1_peak_1183	59	.	7.24692	9.68502	5.95601	87
chr12	101575957	101576215	FB1_peak_1184	63	.	6.73178	10.1966	6.39967	143
chr12	101934893	101935105	FB1_peak_1185	64	.	7.4626	10.2273	6.41493	99
chr12	102228611	102228894	FB1_peak_1186	48	.	4.69627	8.44714	4.85625	136
chr12	102254173	102254444	FB1_peak_1187	87	.	8.09147	12.813	8.7386	136
chr12	103707177	103707424	FB1_peak_1188	41	.	5.76366	7.60004	4.1103	123
chr12	103749635	103749980	FB1_peak_1189	228	.	13.5285	28.2317	22.8539	188
chr12	103823736	103823917	FB1_peak_1190	52	.	6.30172	8.87641	5.23665	92
chr12	103878638	103878945	FB1_peak_1191	102	.	9.49414	14.5131	10.2796	166
chr12	104395873	104396151	FB1_peak_1192	64	.	7.36586	10.2273	6.41493	141
chr12	104563767	104564023	FB1_peak_1193	109	.	9.47272	15.2409	10.9246	110
chr12	105831642	105831871	FB1_peak_1194	59	.	7.15418	9.68502	5.95601	188
chr12	106203472	106203749	FB1_peak_1195	106	.	9.4311	14.9054	10.6381	101
chr12	107113232	107113617	FB1_peak_1196	53	.	6.17985	8.98485	5.32955	175
chr12	107136923	107137644	FB1_peak_1197a	63	.	6.73178	10.1966	6.39967	220
chr12	107136923	107137644	FB1_peak_1197b	27	.	4.98128	5.94877	2.70157	644
chr12	107211993	107212500	FB1_peak_1198	49	.	5.52689	8.60486	4.99575	183
chr12	107320497	107320702	FB1_peak_1199	26	.	4.65466	5.87911	2.67783	78
chr12	108080269	108080621	FB1_peak_1200	35	.	5.26136	6.95302	3.5579	213
chr12	108323575	108323761	FB1_peak_1201	26	.	4.93196	5.87911	2.67783	102
chr12	108754899	108755117	FB1_peak_1202	94	.	8.19032	13.5992	9.45461	91
chr12	109166409	109167036	FB1_peak_1203	84	.	7.64205	12.5229	8.46297	337
chr12	109237032	109237211	FB1_peak_1204	53	.	6.03158	9.08008	5.39806	93
chr12	109244543	109244738	FB1_peak_1205	82	.	6.58846	12.1886	8.20247	87
chr12	109479191	109479379	FB1_peak_1206	56	.	6.888	9.38838	5.68131	89
chr12	109513761	109514033	FB1_peak_1207	35	.	5.4014	6.95302	3.5579	162
chr12	109558807	109559154	FB1_peak_1208	62	.	6.26255	9.96723	6.21255	171
chr12	109784960	109785296	FB1_peak_1209	116	.	9.78436	16.0093	11.6542	201
chr12	109803303	109803507	FB1_peak_1210	35	.	5.12132	6.95302	3.5579	175
chr12	110197309	110197562	FB1_peak_1211	67	.	7.54842	10.5855	6.74891	202
chr12	110197685	110197890	FB1_peak_1212	54	.	6.40216	9.16817	5.48379	80
chr12	110748002	110748245	FB1_peak_1213	26	.	4.02106	5.86499	2.67783	124
chr12	110783990	110784241	FB1_peak_1214	55	.	6.83073	9.29114	5.59458	134
chr12	111724001	111724174	FB1_peak_1215	48	.	6.3195	8.3905	4.815	75
chr12	112381260	112381444	FB1_peak_1216	73	.	7.28907	11.2325	7.32743	82
chr12	112931836	112932531	FB1_peak_1217	270	.	13.6243	32.8357	27.0789	262
chr12	113460096	113460581	FB1_peak_1218a	35	.	5.47142	6.95302	3.5579	89
chr12	113460096	113460581	FB1_peak_1218b	59	.	6.96869	9.68502	5.95601	225
chr12	113571568	113571940	FB1_peak_1219	100	.	7.28866	14.2141	10.0029	192
chr12	113572690	113573042	FB1_peak_1220	95	.	8.34225	13.7287	9.55904	189
chr12	113696096	113696468	FB1_peak_1221	131	.	10.5981	17.6771	13.1303	164
chr12	113781171	113781381	FB1_peak_1222	38	.	5.73487	7.25253	3.82218	131
chr12	113899043	113899329	FB1_peak_1223	94	.	8.43082	13.5605	9.42836	149
chr12	113903792	113904072	FB1_peak_1224	94	.	8.25965	13.5992	9.45461	131
chr12	113984935	113985164	FB1_peak_1225	71	.	7.59724	10.9623	7.10212	131
chr12	114378226	114378658	FB1_peak_1226	106	.	8.55231	14.9606	10.6647	302
chr12	118158139	118158782	FB1_peak_1227a	64	.	5.98162	10.2513	6.42973	158
chr12	118158139	118158782	FB1_peak_1227b	53	.	5.59833	8.97282	5.32949	511
chr12	118176640	118176995	FB1_peak_1228	33	.	4.58122	6.6833	3.3387	151
chr12	118292281	118293171	FB1_peak_1229a	29	.	3.82102	6.17368	2.91575	160
chr12	118292281	118293171	FB1_peak_1229b	63	.	6.73446	10.0928	6.32202	587
chr12	118411384	118411791	FB1_peak_1230a	48	.	5.04802	8.41215	4.82339	175
chr12	118411384	118411791	FB1_peak_1230b	64	.	5.7949	10.2513	6.42973	294
chr12	118865796	118866098	FB1_peak_1231	82	.	8.08333	12.2296	8.24018	169
chr12	118927255	118927445	FB1_peak_1232	53	.	6.03158	9.08008	5.39806	93
chr12	118990124	118990342	FB1_peak_1233	23	.	4.7039	5.49669	2.33855	124
chr12	119044604	119044816	FB1_peak_1234	38	.	5.68003	7.33212	3.88928	111
chr12	119227774	119228029	FB1_peak_1235	41	.	5.46755	7.62093	4.12505	155
chr12	119899559	119899782	FB1_peak_1236	37	.	5.94853	7.14127	3.72301	126
chr12	119958676	119958923	FB1_peak_1237	73	.	7.01177	11.2325	7.32743	115
chr12	119964472	119964758	FB1_peak_1238	82	.	7.84731	12.2454	8.24588	154
chr12	120079501	120079775	FB1_peak_1239	27	.	4.91126	5.94877	2.70157	82
chr13	6250372	6250738	FB1_peak_1240	116	.	10.0746	16.0093	11.6542	121
chr13	15636070	15636387	FB1_peak_1241	38	.	5.12462	7.24199	3.81367	87
chr13	16797637	16797834	FB1_peak_1242	35	.	5.33138	6.95302	3.5579	105
chr13	20209137	20209421	FB1_peak_1243	20	.	4.59638	5.13201	2.00778	195
chr13	20445874	20446091	FB1_peak_1244	43	.	5.62523	7.91124	4.3965	71
chr13	21326027	21326219	FB1_peak_1245	23	.	4.5525	5.49669	2.33855	93
chr13	21598246	21598566	FB1_peak_1246	35	.	5.19134	6.95302	3.5579	137
chr13	21826061	21826312	FB1_peak_1247	43	.	5.5559	7.91124	4.3965	108
chr13	21826824	21827000	FB1_peak_1248	94	.	7.98234	13.5992	9.45461	77
chr13	21842325	21842589	FB1_peak_1249	48	.	5.23474	8.41215	4.82339	137
chr13	22133179	22133416	FB1_peak_1250	56	.	5.60818	9.31879	5.61363	99
chr13	23853282	23853453	FB1_peak_1251	25	.	4.45878	5.75839	2.58629	138
chr13	24373076	24373342	FB1_peak_1252	44	.	5.61146	7.99793	4.45442	154
chr13	24721216	24721424	FB1_peak_1253	27	.	5.11386	5.94254	2.70157	84
chr13	24779165	24779421	FB1_peak_1254	83	.	8.45256	12.3937	8.36927	151
chr13	25484772	25485168	FB1_peak_1255	35	.	5.45474	6.93008	3.5579	288
chr13	25842848	25843334	FB1_peak_1256	48	.	5.18806	8.41215	4.82339	345
chr13	26024863	26025046	FB1_peak_1257	53	.	6.24164	9.08008	5.39806	77
chr13	26246813	26247365	FB1_peak_1258	282	.	12.7969	34.1251	28.2841	242
chr13	26748979	26749334	FB1_peak_1259	144	.	10.8482	19.1007	14.4419	134
chr13	28387446	28387752	FB1_peak_1260	48	.	6.50498	8.3905	4.815	138
chr13	28507757	28507990	FB1_peak_1261	35	.	5.26136	6.95302	3.5579	85
chr13	28508071	28508689	FB1_peak_1262	212	.	12.3504	26.4952	21.2695	279
chr13	28509729	28510025	FB1_peak_1263	95	.	7.81033	13.754	9.57739	152
chr13	28573164	28573613	FB1_peak_1264	139	.	8.40898	18.4988	13.9194	229
chr13	28756340	28756714	FB1_peak_1265	161	.	11.6678	20.957	16.1719	176
chr13	28782230	28782593	FB1_peak_1266	53	.	6.24917	8.98485	5.32955	108
chr13	28809847	28810523	FB1_peak_1267a	48	.	5.28142	8.41215	4.82339	272
chr13	28809847	28810523	FB1_peak_1267b	40	.	5.03837	7.48106	4.03341	651
chr13	28849749	28849943	FB1_peak_1268	29	.	4.84646	6.20693	2.93106	74
chr13	28885135	28885385	FB1_peak_1269	84	.	7.92213	12.5229	8.46297	116
chr13	28902676	28902966	FB1_peak_1270	74	.	7.1519	11.3449	7.4142	137
chr13	29045382	29045929	FB1_peak_1271a	53	.	6.1016	9.08008	5.39806	175
chr13	29045382	29045929	FB1_peak_1271b	66	.	7.22158	10.4927	6.65743	416
chr13	29049729	29049960	FB1_peak_1272	73	.	7.18252	11.2707	7.36525	138
chr13	29051387	29051831	FB1_peak_1273	50	.	4.34519	8.71601	5.09449	282
chr13	29366210	29366517	FB1_peak_1274	106	.	8.83239	14.9606	10.6647	150
chr13	29462784	29463313	FB1_peak_1275	129	.	9.53259	17.4972	12.9758	223
chr13	29463823	29464037	FB1_peak_1276	29	.	4.86884	6.27189	2.98456	106
chr13	29508304	29508661	FB1_peak_1277	41	.	5.77189	7.61704	4.12505	181
chr13	29701767	29702800	FB1_peak_1278	191	.	10.0428	24.2325	19.1662	762
chr13	29851675	29851890	FB1_peak_1279	33	.	5.6922	6.73249	3.38589	122
chr13	29861550	29861947	FB1_peak_1280	63	.	5.18641	10.0802	6.32122	196
chr13	29915663	29916102	FB1_peak_1281	189	.	12.7738	23.9611	18.9391	259
chr13	32271847	32272057	FB1_peak_1282	63	.	6.73178	10.1966	6.39967	118
chr13	34221358	34221577	FB1_peak_1283	38	.	5.06068	7.24199	3.81367	145
chr13	34223141	34223326	FB1_peak_1284	21	.	4.32524	5.31317	2.18321	112
chr13	34228485	34228736	FB1_peak_1285	38	.	5.84674	7.33212	3.88928	150
chr13	34331258	34331527	FB1_peak_1286	56	.	5.51482	9.31879	5.61363	161
chr13	34340724	34340905	FB1_peak_1287	35	.	5.4014	6.95302	3.5579	179
chr13	34341040	34341223	FB1_peak_1288	41	.	5.17085	7.62093	4.12505	87
chr13	34906317	34906662	FB1_peak_1289	206	.	13.3334	25.8408	20.6518	173
chr13	36374064	36374262	FB1_peak_1290	38	.	5.59667	7.33212	3.88928	133
chr13	36374670	36375571	FB1_peak_1291a	94	.	8.3983	13.5992	9.45461	157
chr13	36374670	36375571	FB1_peak_1291b	109	.	7.52206	15.2574	10.9285	612
chr13	36385463	36385638	FB1_peak_1292	71	.	7.20191	11.0539	7.17271	83
chr13	37113612	37113819	FB1_peak_1293	40	.	5.62454	7.57081	4.08969	91
chr13	37244023	37244291	FB1_peak_1294	53	.	6.03158	9.08008	5.39806	122
chr13	37403497	37403669	FB1_peak_1295	38	.	5.12462	7.24199	3.81367	84
chr13	37404494	37404726	FB1_peak_1296	109	.	9.75095	15.2409	10.9246	120
chr13	37601352	37601596	FB1_peak_1297	122	.	9.93643	16.7104	12.258	114
chr13	37609219	37609573	FB1_peak_1298	89	.	8.81696	13.049	8.95297	208
chr13	37671700	37671968	FB1_peak_1299	76	.	8.23652	11.6194	7.65995	137
chr13	39663219	39663479	FB1_peak_1300	52	.	6.88216	8.87641	5.23665	126
chr13	39973330	39973592	FB1_peak_1301	63	.	6.73178	10.1966	6.39967	156
chr13	41345097	41345422	FB1_peak_1302	100	.	7.75705	14.206	10.0029	105
chr13	41700810	41701069	FB1_peak_1303	75	.	8.07614	11.5037	7.55978	150
chr13	42146756	42146965	FB1_peak_1304	27	.	4.63118	5.94877	2.70157	81
chr13	43336584	43336786	FB1_peak_1305	52	.	6.68868	8.87641	5.23665	95
chr13	43626424	43627000	FB1_peak_1306	237	.	13.6293	29.2549	23.7885	247
chr13	43687790	43688080	FB1_peak_1307	60	.	7.14184	9.82557	6.08326	153
chr13	43835049	43835225	FB1_peak_1308	71	.	6.42861	10.9893	7.1268	110
chr13	43959996	43960273	FB1_peak_1309	26	.	3.20087	5.85335	2.67645	96
chr13	44138895	44139229	FB1_peak_1310	26	.	4.86264	5.87911	2.67783	239
chr13	44195030	44195221	FB1_peak_1311	100	.	8.58353	14.3121	10.0997	109
chr13	44195977	44196205	FB1_peak_1312	85	.	7.36271	12.5973	8.52845	130
chr13	44327535	44327788	FB1_peak_1313	83	.	7.91302	12.402	8.36927	112
chr13	44847128	44847412	FB1_peak_1314	191	.	12.0533	24.2093	19.15	164
chr13	44935067	44935569	FB1_peak_1315	141	.	11.1057	18.8352	14.1989	225
chr13	44935739	44936072	FB1_peak_1316	64	.	7.29972	10.3179	6.49456	256
chr13	45003130	45003357	FB1_peak_1317	40	.	4.76794	7.53305	4.07221	106
chr13	45334574	45334764	FB1_peak_1318	48	.	6.41224	8.3905	4.815	94
chr13	45511938	45512338	FB1_peak_1319	33	.	4.3945	6.6833	3.3387	159
chr13	45517661	45517849	FB1_peak_1320	82	.	7.93067	12.2454	8.24588	150
chr13	46268583	46268774	FB1_peak_1321	53	.	6.03158	9.08008	5.39806	82
chr13	46629602	46629778	FB1_peak_1322	50	.	6.44493	8.71498	5.09377	79
chr13	46670108	46670303	FB1_peak_1323	59	.	6.78321	9.68502	5.95601	112
chr13	46823318	46823493	FB1_peak_1324	77	.	7.01036	11.7386	7.77218	110
chr13	47509322	47509556	FB1_peak_1325	59	.	7.01374	9.71366	5.97393	124
chr13	47965204	47965466	FB1_peak_1326	48	.	6.20078	8.40187	4.82339	98
chr13	47965581	47965801	FB1_peak_1327	47	.	6.38439	8.30389	4.73983	115
chr13	48123174	48123772	FB1_peak_1328	101	.	8.88011	14.338	10.1243	221
chr13	48226183	48226410	FB1_peak_1329	65	.	6.65931	10.3639	6.5308	91
chr13	48254454	48254943	FB1_peak_1330	109	.	7.52206	15.2574	10.9285	198
chr13	48323101	48323378	FB1_peak_1331	90	.	6.77518	13.1909	9.08117	115
chr13	48369131	48369313	FB1_peak_1332	29	.	4.92981	6.20693	2.93106	83
chr13	48479312	48479819	FB1_peak_1333	178	.	11.9833	22.8283	17.8813	274
chr13	48661603	48661997	FB1_peak_1334	40	.	5.81802	7.57081	4.08969	227
chr13	49111625	49112097	FB1_peak_1335	102	.	7.42424	14.4789	10.2621	273
chr13	49115653	49115845	FB1_peak_1336	35	.	4.03108	6.9063	3.54163	103
chr13	49415508	49415753	FB1_peak_1337	35	.	5.20927	6.87485	3.51252	168
chr13	51409856	51410211	FB1_peak_1338	84	.	7.78209	12.5229	8.46297	183
chr13	51664567	51664966	FB1_peak_1339	43	.	6.07052	7.82103	4.32024	142
chr13	51698696	51698885	FB1_peak_1340	55	.	6.21169	9.29064	5.59458	82
chr13	51747073	51747307	FB1_peak_1341	38	.	5.42996	7.33212	3.88928	102
chr13	51937636	51937871	FB1_peak_1342	86	.	8.34117	12.752	8.67831	178
chr13	51941055	51941615	FB1_peak_1343	108	.	5.82961	15.1622	10.8576	353
chr13	51941746	51942109	FB1_peak_1344	55	.	4.94134	9.25272	5.56564	177
chr13	51997729	51998047	FB1_peak_1345	164	.	12.0695	21.2798	16.4615	140
chr13	51998591	51999014	FB1_peak_1346	129	.	10.0784	17.4261	12.9274	278
chr13	52013131	52013466	FB1_peak_1347	166	.	11.8194	21.5426	16.6773	126
chr13	52014092	52014623	FB1_peak_1348	75	.	6.85115	11.4667	7.52549	362
chr13	52015740	52016734	FB1_peak_1349a	344	.	16.9545	40.8465	34.4268	366
chr13	52015740	52016734	FB1_peak_1349b	189	.	12.2113	24.0112	18.9788	753
chr13	52626089	52626312	FB1_peak_1350	40	.	5.5278	7.57081	4.08969	137
chr13	52961972	52962201	FB1_peak_1351	83	.	8.26708	12.3937	8.36927	93
chr13	53249297	53249496	FB1_peak_1352	43	.	5.5559	7.91124	4.3965	96
chr13	53331829	53332254	FB1_peak_1353	122	.	9.93643	16.7104	12.258	150
chr13	53631444	53631748	FB1_peak_1354	35	.	5.19134	6.95302	3.5579	124
chr13	54361874	54362194	FB1_peak_1355	171	.	12.8753	22.0825	17.1943	144
chr13	54417855	54418037	FB1_peak_1356	47	.	6.16182	8.2933	4.7305	83
chr13	54418092	54418471	FB1_peak_1357	26	.	4.20778	5.86499	2.67783	180
chr13	54419572	54419881	FB1_peak_1358	73	.	6.0283	11.2084	7.31587	179
chr13	54441234	54441734	FB1_peak_1359	188	.	13.4605	23.9029	18.8827	243
chr13	54513695	54513950	FB1_peak_1360	106	.	8.44978	14.9353	10.66	118
chr13	54788475	54788875	FB1_peak_1361a	22	.	4.39642	5.34982	2.20877	100
chr13	54788475	54788875	FB1_peak_1361b	23	.	4.6282	5.49669	2.33855	309
chr13	54795283	54795459	FB1_peak_1362	33	.	4.87416	6.67115	3.3377	82
chr13	54859684	54859895	FB1_peak_1363	37	.	5.39208	7.14127	3.72301	125
chr13	54861834	54862019	FB1_peak_1364	64	.	7.17238	10.2273	6.41493	90
chr13	54986165	54986435	FB1_peak_1365	63	.	6.52172	10.1966	6.39967	117
chr13	55565608	55566207	FB1_peak_1366a	42	.	6.18025	7.71753	4.21816	233
chr13	55565608	55566207	FB1_peak_1366b	44	.	5.68148	7.99793	4.45442	433
chr13	55586006	55586253	FB1_peak_1367	112	.	9.82894	15.5641	11.2285	117
chr13	56300934	56301128	FB1_peak_1368	46	.	5.63619	8.2492	4.68884	143
chr13	56309850	56310090	FB1_peak_1369	75	.	7.23482	11.4667	7.52549	124
chr13	56683452	56683835	FB1_peak_1370	141	.	10.0227	18.7993	14.1659	212
chr13	56749469	56749718	FB1_peak_1371	52	.	6.78542	8.87641	5.23665	84
chr13	56799685	56800137	FB1_peak_1372	166	.	11.5923	21.5426	16.6773	197
chr13	57704580	57705023	FB1_peak_1373	80	.	7.90363	12.0709	8.09512	113
chr13	58503717	58503995	FB1_peak_1374a	26	.	4.02106	5.86499	2.67783	76
chr13	58503717	58503995	FB1_peak_1374b	26	.	4.30114	5.86499	2.67783	196
chr13	59066175	59066569	FB1_peak_1375	83	.	7.70504	12.402	8.36927	245
chr13	59072984	59073270	FB1_peak_1376	53	.	6.38168	9.08008	5.39806	122
chr13	59142377	59142610	FB1_peak_1377	38	.	5.06068	7.24199	3.81367	118
chr13	59193177	59193403	FB1_peak_1378	46	.	5.70013	8.2492	4.68884	98
chr13	59686405	59686580	FB1_peak_1379	41	.	5.11151	7.62093	4.12505	84
chr13	59924399	59924603	FB1_peak_1380	22	.	4.48517	5.34231	2.2023	87
chr13	60027211	60027906	FB1_peak_1381	154	.	11.7782	20.2268	15.4778	339
chr13	60072663	60073393	FB1_peak_1382a	35	.	5.19134	6.95302	3.5579	174
chr13	60072663	60073393	FB1_peak_1382b	41	.	5.61226	7.60004	4.1103	274
chr13	60072663	60073393	FB1_peak_1382c	25	.	4.6368	5.75839	2.58629	387
chr13	60072663	60073393	FB1_peak_1382d	29	.	4.54664	6.17547	2.91575	576
chr13	60152244	60152635	FB1_peak_1383	63	.	6.73178	10.1966	6.39967	202
chr13	60211927	60212167	FB1_peak_1384	41	.	5.46087	7.60004	4.1103	84
chr13	60234942	60235149	FB1_peak_1385	24	.	4.62725	5.58767	2.42591	67
chr13	60278737	60279304	FB1_peak_1386a	40	.	4.72126	7.53305	4.07221	317
chr13	60278737	60279304	FB1_peak_1386b	23	.	3.57595	5.46828	2.32206	417
chr13	60630729	60631064	FB1_peak_1387	40	.	4.8613	7.53305	4.07221	196
chr13	60715608	60716067	FB1_peak_1388	118	.	9.18249	16.2172	11.8152	222
chr13	63134384	63134568	FB1_peak_1389	40	.	5.62454	7.57081	4.08969	85
chr13	63532796	63532999	FB1_peak_1390	74	.	7.08188	11.3449	7.4142	77
chr13	63598276	63598563	FB1_peak_1391	63	.	6.45715	10.0928	6.32202	168
chr13	63653917	63654220	FB1_peak_1392	129	.	8.1289	17.4005	12.9093	122
chr13	63655909	63656277	FB1_peak_1393	215	.	13.0432	26.8083	21.5436	157
chr13	63664425	63664830	FB1_peak_1394	71	.	7.43053	10.9623	7.10212	289
chr13	63667659	63667997	FB1_peak_1395	63	.	6.79694	10.0664	6.30954	171
chr13	63668957	63669271	FB1_peak_1396	68	.	6.59499	10.6657	6.82364	247
chr13	64086882	64087215	FB1_peak_1397	89	.	8.43	13.049	8.95297	209
chr13	64122226	64122565	FB1_peak_1398	185	.	12.5153	23.5074	18.5184	156
chr13	64628277	64628577	FB1_peak_1399	102	.	9.10718	14.5131	10.2796	141
chr13	67965943	67966151	FB1_peak_1400	71	.	7.2776	11.0539	7.17271	122
chr13	70072485	70072671	FB1_peak_1401	50	.	6.14214	8.71498	5.09377	83
chr13	70123200	70123491	FB1_peak_1402	118	.	9.68117	16.2781	11.8603	121
chr13	70235648	70235822	FB1_peak_1403	29	.	5.19663	6.2436	2.9656	79
chr13	70331606	70331824	FB1_peak_1404	74	.	7.08188	11.3449	7.4142	108
chr13	70776699	70776926	FB1_peak_1405	63	.	6.59581	10.0928	6.32202	155
chr13	71022812	71023077	FB1_peak_1406	53	.	6.38168	9.08008	5.39806	142
chr13	71287808	71288185	FB1_peak_1407	60	.	6.86045	9.82557	6.08326	169
chr13	71304518	71304714	FB1_peak_1408	35	.	5.19134	6.95302	3.5579	82
chr13	71645032	71645253	FB1_peak_1409	61	.	6.52063	9.86724	6.11585	109
chr13	73062086	73062324	FB1_peak_1410	52	.	6.39846	8.87641	5.23665	115
chr13	73443885	73444144	FB1_peak_1411	64	.	7.07564	10.2273	6.41493	146
chr13	75977673	75977932	FB1_peak_1412	30	.	5.43106	6.3158	3.00477	131
chr13	76018015	76018233	FB1_peak_1413	64	.	7.36586	10.2273	6.41493	114
chr13	76068563	76068908	FB1_peak_1414	158	.	11.8159	20.6695	15.8944	184
chr13	76129915	76130120	FB1_peak_1415	41	.	5.40821	7.62093	4.12505	120
chr13	76155884	76156145	FB1_peak_1416	37	.	5.57757	7.14127	3.72301	133
chr13	77186854	77187088	FB1_peak_1417	48	.	6.59773	8.3905	4.815	145
chr13	77687668	77688004	FB1_peak_1418	102	.	9.10718	14.5131	10.2796	115
chr13	78031882	78032375	FB1_peak_1419	74	.	7.43198	11.3449	7.4142	314
chr13	78033069	78033254	FB1_peak_1420	35	.	5.2786	6.87485	3.51252	80
chr13	78239436	78239689	FB1_peak_1421	35	.	5.33138	6.95302	3.5579	171
chr13	78567155	78567348	FB1_peak_1422	82	.	7.65609	12.2725	8.26555	83
chr13	78720408	78720821	FB1_peak_1423a	41	.	5.77189	7.61704	4.12505	133
chr13	78720408	78720821	FB1_peak_1423b	50	.	5.99075	8.71498	5.09377	324
chr13	80473430	80473625	FB1_peak_1424	53	.	6.17162	9.08008	5.39806	98
chr13	80486682	80486859	FB1_peak_1425	40	.	5.5278	7.57081	4.08969	78
chr13	81025076	81025257	FB1_peak_1426	26	.	4.20778	5.86499	2.67783	107
chr13	81025415	81025658	FB1_peak_1427	92	.	7.21677	13.4065	9.29322	90
chr13	81772158	81772367	FB1_peak_1428	61	.	6.82342	9.86724	6.11585	111
chr13	83854721	83855032	FB1_peak_1429	96	.	8.69004	13.8586	9.66968	90
chr13	83860712	83860887	FB1_peak_1430	43	.	5.5559	7.91124	4.3965	114
chr13	83869249	83869572	FB1_peak_1431	63	.	6.8018	10.1966	6.39967	117
chr13	83871009	83871282	FB1_peak_1432a	24	.	4.51832	5.56038	2.40028	83
chr13	83871009	83871282	FB1_peak_1432b	26	.	4.72398	5.87911	2.67783	138
chr13	83871009	83871282	FB1_peak_1432c	26	.	4.516	5.87911	2.67783	178
chr13	83871763	83872141	FB1_peak_1433	53	.	6.11052	8.98485	5.32955	205
chr13	83881202	83881577	FB1_peak_1434	29	.	3.85603	6.17368	2.91575	172
chr13	83889475	83889655	FB1_peak_1435	36	.	4.8234	7.07466	3.67196	99
chr13	84024431	84024718	FB1_peak_1436a	26	.	4.02106	5.86499	2.67783	84
chr13	84024431	84024718	FB1_peak_1436b	29	.	4.86884	6.27189	2.98456	261
chr13	84124155	84124605	FB1_peak_1437	106	.	8.64161	14.9353	10.66	301
chr13	84127363	84127652	FB1_peak_1438	105	.	8.71585	14.7969	10.554	159
chr13	84127712	84127927	FB1_peak_1439	63	.	6.52172	10.1966	6.39967	75
chr13	84196491	84196935	FB1_peak_1440	117	.	9.47283	16.0991	11.7249	270
chr13	84198685	84199711	FB1_peak_1441a	153	.	10.6529	20.1225	15.3861	212
chr13	84198685	84199711	FB1_peak_1441b	171	.	12.2652	22.017	17.1304	468
chr13	84205155	84205437	FB1_peak_1442	105	.	8.88359	14.8226	10.5681	106
chr13	84487478	84488164	FB1_peak_1443	198	.	11.3549	24.9538	19.8581	382
chr13	84588937	84589139	FB1_peak_1444	36	.	4.87875	7.07466	3.67196	161
chr13	84705965	84706135	FB1_peak_1445	48	.	6.09681	8.50243	4.89968	127
chr13	84709111	84709381	FB1_peak_1446	84	.	7.92213	12.5229	8.46297	155
chr13	84710613	84711521	FB1_peak_1447	215	.	13.1125	26.8083	21.5436	473
chr13	84778859	84779464	FB1_peak_1448a	97	.	7.95979	13.9611	9.76733	165
chr13	84778859	84779464	FB1_peak_1448b	40	.	4.67458	7.53305	4.07221	472
chr13	84891842	84892027	FB1_peak_1449	23	.	4.40111	5.49669	2.33855	165
chr13	84898221	84898453	FB1_peak_1450	48	.	5.00134	8.41215	4.82339	95
chr13	89169794	89170203	FB1_peak_1451	48	.	5.04802	8.41215	4.82339	222
chr13	89747119	89747319	FB1_peak_1452	40	.	5.62454	7.57081	4.08969	87
chr13	89881917	89882148	FB1_peak_1453	30	.	5.23758	6.3158	3.00477	82
chr13	89937357	89937546	FB1_peak_1454	53	.	6.3185	8.98485	5.32955	142
chr13	91318286	91318752	FB1_peak_1455	71	.	7.43053	10.9623	7.10212	333
chr13	91510533	91510948	FB1_peak_1456	102	.	6.48178	14.5125	10.2796	134
chr13	91600234	91600489	FB1_peak_1457	90	.	7.36959	13.1101	9.01228	156
chr13	93506840	93507271	FB1_peak_1458	241	.	14.0138	29.6708	24.168	191
chr13	94280932	94281116	FB1_peak_1459	64	.	7.55934	10.2273	6.41493	80
chr13	94609131	94609383	FB1_peak_1460	48	.	5.28142	8.41215	4.82339	157
chr13	95345838	95346160	FB1_peak_1461	116	.	9.8811	16.0093	11.6542	174
chr13	95788031	95788253	FB1_peak_1462	106	.	8.55231	14.9606	10.6647	85
chr13	96409797	96410012	FB1_peak_1463	71	.	7.51389	10.9623	7.10212	103
chr13	96534937	96535242	FB1_peak_1464	82	.	6.4951	12.1886	8.20247	162
chr13	96638963	96639266	FB1_peak_1465	63	.	6.52172	10.1966	6.39967	125
chr13	96662008	96662246	FB1_peak_1466	60	.	6.86045	9.82557	6.08326	104
chr13	96765310	96765586	FB1_peak_1467	48	.	4.59124	8.44714	4.85625	153
chr13	96945578	96945838	FB1_peak_1468	74	.	7.29194	11.3449	7.4142	134
chr13	98007761	98008076	FB1_peak_1469	62	.	5.93044	9.96723	6.21255	116
chr13	98016252	98016431	FB1_peak_1470	44	.	5.89154	7.99793	4.45442	106
chr13	98022343	98022882	FB1_peak_1471a	74	.	7.36196	11.3449	7.4142	191
chr13	98022343	98022882	FB1_peak_1471b	64	.	6.92027	10.2705	6.44887	385
chr13	98026554	98026770	FB1_peak_1472	51	.	5.37426	8.79746	5.17384	83
chr13	98061914	98062396	FB1_peak_1473	324	.	17.1335	38.6079	32.43	222
chr13	98062948	98063158	FB1_peak_1474	35	.	5.26136	6.95302	3.5579	121
chr13	98209405	98209745	FB1_peak_1475	56	.	5.51482	9.31879	5.61363	127
chr13	98315890	98316320	FB1_peak_1476	91	.	8.44554	13.2837	9.17232	152
chr13	98464601	98464836	FB1_peak_1477	72	.	7.98602	11.1758	7.292	149
chr13	98517324	98517944	FB1_peak_1478	166	.	11.003	21.4658	16.6149	356
chr13	98520780	98521033	FB1_peak_1479	34	.	5.75419	6.82969	3.48087	111
chr13	98527078	98527272	FB1_peak_1480	55	.	6.14775	9.29064	5.59458	84
chr13	98593925	98594288	FB1_peak_1481	117	.	9.02224	16.0706	11.7033	165
chr13	98662547	98662770	FB1_peak_1482	106	.	8.64161	14.9353	10.66	124
chr13	99870403	99870616	FB1_peak_1483	20	.	4.65714	5.11797	2.00778	100
chr13	100114551	100114762	FB1_peak_1484	44	.	5.43227	8.00792	4.46171	167
chr13	100167263	100167487	FB1_peak_1485	44	.	5.82152	7.99793	4.45442	87
chr13	100183567	100183764	FB1_peak_1486	75	.	8.17212	11.5037	7.55978	95
chr13	100214230	100214955	FB1_peak_1487	117	.	9.09157	16.0706	11.7033	486
chr13	100228940	100229156	FB1_peak_1488	43	.	5.76389	7.91124	4.3965	127
chr13	100263003	100263175	FB1_peak_1489	29	.	4.86884	6.27189	2.98456	84
chr13	100332134	100332413	FB1_peak_1490a	20	.	4.17344	5.11797	2.00778	97
chr13	100332134	100332413	FB1_peak_1490b	27	.	4.56116	5.94877	2.70157	173
chr13	100379367	100379640	FB1_peak_1491a	37	.	5.48482	7.14127	3.72301	41
chr13	100379367	100379640	FB1_peak_1491b	27	.	4.65015	5.94254	2.70157	204
chr13	100446439	100446713	FB1_peak_1492	48	.	5.18806	8.41215	4.82339	141
chr13	101420986	101421265	FB1_peak_1493	48	.	5.0947	8.41215	4.82339	165
chr13	101789427	101789656	FB1_peak_1494	30	.	5.0441	6.3158	3.00477	117
chr13	101972905	101973221	FB1_peak_1495	131	.	10.5981	17.6771	13.1303	163
chr13	101983552	101983790	FB1_peak_1496	44	.	6.22467	7.92772	4.41141	125
chr13	102571294	102571638	FB1_peak_1497	35	.	5.33138	6.95302	3.5579	175
chr13	103274571	103274883	FB1_peak_1498	64	.	7.26912	10.2273	6.41493	160
chr13	104564372	104564739	FB1_peak_1499a	68	.	6.59499	10.6657	6.82364	89
chr13	104564372	104564739	FB1_peak_1499b	29	.	4.61306	6.27189	2.98456	276
chr13	104593928	104594117	FB1_peak_1500	48	.	6.5136	8.50244	4.89968	86
chr13	104596271	104596503	FB1_peak_1501	118	.	9.59782	16.2781	11.8603	145
chr13	104828563	104828793	FB1_peak_1502	94	.	8.43081	13.5605	9.42836	105
chr13	105076960	105077275	FB1_peak_1503	48	.	5.14138	8.41215	4.82339	159
chr13	106328096	106328323	FB1_peak_1504	84	.	7.50201	12.5229	8.46297	83
chr13	107737005	107737287	FB1_peak_1505	40	.	5.5278	7.57081	4.08969	127
chr13	108037174	108037558	FB1_peak_1506	22	.	4.44278	5.42672	2.28357	81
chr13	108621503	108621792	FB1_peak_1507	144	.	10.7648	19.1007	14.4419	170
chr13	108680654	108681063	FB1_peak_1508	59	.	7.01374	9.71366	5.97393	123
chr13	110050428	110050683	FB1_peak_1509	71	.	7.34717	10.9623	7.10212	115
chr13	110612620	110612904	FB1_peak_1510	68	.	6.35763	10.6657	6.82364	128
chr13	112280049	112280309	FB1_peak_1511	48	.	6.26353	8.50244	4.89968	140
chr13	112695131	112695426	FB1_peak_1512	95	.	8.13218	13.7287	9.55904	154
chr13	112781159	112781489	FB1_peak_1513	48	.	5.14138	8.41215	4.82339	174
chr13	114408712	114408976	FB1_peak_1514	128	.	9.34501	17.3667	12.8865	154
chr13	114496505	114496725	FB1_peak_1515	75	.	7.88417	11.5037	7.55978	97
chr13	114584531	114584707	FB1_peak_1516	53	.	6.38783	8.98485	5.32955	75
chr13	114648840	114649148	FB1_peak_1517	59	.	6.69047	9.68502	5.95601	195
chr13	114670282	114670528	FB1_peak_1518	88	.	8.70451	12.9652	8.88389	119
chr13	114708270	114708440	FB1_peak_1519	41	.	5.46087	7.60004	4.1103	87
chr13	115782551	115782783	FB1_peak_1520	48	.	5.3281	8.41215	4.82339	126
chr13	116463937	116464160	FB1_peak_1521	37	.	5.57757	7.14127	3.72301	202
chr13	116477797	116478067	FB1_peak_1522	52	.	6.68868	8.87641	5.23665	146
chr13	117304906	117305547	FB1_peak_1523a	35	.	5.2786	6.87485	3.51252	82
chr13	117304906	117305547	FB1_peak_1523b	129	.	8.08222	17.4005	12.9093	457
chr13	118024505	118024689	FB1_peak_1524	64	.	7.55934	10.2273	6.41493	78
chr13	120197671	120198092	FB1_peak_1525	97	.	7.72243	13.9611	9.76733	296
chr14	8680169	8680636	FB1_peak_1526	89	.	8.52674	13.049	8.95297	214
chr14	8835300	8835514	FB1_peak_1527	27	.	5.2066	5.94254	2.70157	124
chr14	10162414	10162601	FB1_peak_1528	40	.	5.62454	7.57081	4.08969	93
chr14	10644130	10644409	FB1_peak_1529	40	.	5.86852	7.48775	4.03821	277
chr14	12707816	12708132	FB1_peak_1530	82	.	8.35846	12.2296	8.24018	108
chr14	12793289	12793558	FB1_peak_1531	40	.	6.10824	7.57081	4.08969	112
chr14	13017599	13017878	FB1_peak_1532	74	.	7.22192	11.3449	7.4142	136
chr14	13170312	13171054	FB1_peak_1533a	50	.	6.29354	8.71498	5.09377	117
chr14	13170312	13171054	FB1_peak_1533b	206	.	13.182	25.8408	20.6518	443
chr14	13221563	13222002	FB1_peak_1534	236	.	14.7182	29.1462	23.6938	277
chr14	13225941	13226472	FB1_peak_1535	129	.	8.17558	17.4005	12.9093	330
chr14	14287605	14287812	FB1_peak_1536	35	.	5.47142	6.95302	3.5579	123
chr14	14484240	14484788	FB1_peak_1537a	30	.	5.33432	6.3158	3.00477	172
chr14	14484240	14484788	FB1_peak_1537b	52	.	6.88216	8.87641	5.23665	420
chr14	14603149	14603602	FB1_peak_1538	63	.	6.87182	10.1966	6.39967	260
chr14	14897267	14897499	FB1_peak_1539	35	.	5.33138	6.95302	3.5579	144
chr14	15816683	15816884	FB1_peak_1540	27	.	4.77122	5.94877	2.70157	77
chr14	17033405	17034072	FB1_peak_1541	194	.	8.89748	24.5802	19.4914	299
chr14	18733023	18733254	FB1_peak_1542	76	.	7.9463	11.6194	7.65995	113
chr14	20539529	20539751	FB1_peak_1543	30	.	5.33432	6.3158	3.00477	105
chr14	20643030	20643342	FB1_peak_1544	33	.	4.58122	6.6833	3.3387	173
chr14	20644674	20645069	FB1_peak_1545	63	.	5.11639	10.0802	6.32122	213
chr14	20739557	20739772	FB1_peak_1546	27	.	4.91126	5.94877	2.70157	181
chr14	20794209	20794447	FB1_peak_1547	33	.	4.69614	6.67115	3.3377	155
chr14	20806274	20806877	FB1_peak_1548a	38	.	5.44435	7.24199	3.81367	146
chr14	20806274	20806877	FB1_peak_1548b	23	.	3.64597	5.46828	2.32206	349
chr14	21212640	21213074	FB1_peak_1549	33	.	4.75548	6.67115	3.3377	120
chr14	22071438	22072095	FB1_peak_1550	132	.	8.61718	17.8187	13.2693	253
chr14	22072601	22073065	FB1_peak_1551	179	.	12.0465	22.9564	17.9908	184
chr14	22178811	22179093	FB1_peak_1552	71	.	7.71063	11.0206	7.14801	160
chr14	22188357	22188563	FB1_peak_1553	32	.	4.62344	6.59306	3.26689	164
chr14	22319238	22319652	FB1_peak_1554	44	.	5.48762	8.00792	4.46171	226
chr14	23565238	23565490	FB1_peak_1555	83	.	8.08159	12.3937	8.36927	140
chr14	25306156	25306361	FB1_peak_1556	53	.	6.31166	9.08008	5.39806	163
chr14	25319937	25320120	FB1_peak_1557	56	.	5.5615	9.31879	5.61363	74
chr14	25370302	25370586	FB1_peak_1558	40	.	5.09024	7.48106	4.03341	102
chr14	25397596	25398379	FB1_peak_1559a	233	.	14.0904	28.796	23.373	226
chr14	25397596	25398379	FB1_peak_1559b	82	.	6.4951	12.1886	8.20247	624
chr14	25425910	25426136	FB1_peak_1560	46	.	5.5083	8.2492	4.68884	96
chr14	25436622	25437051	FB1_peak_1561	77	.	7.12904	11.7386	7.77218	196
chr14	25598551	25598945	FB1_peak_1562	233	.	11.3387	28.8027	23.3772	215
chr14	25928186	25928701	FB1_peak_1563a	23	.	4.32541	5.49669	2.33855	50
chr14	25928186	25928701	FB1_peak_1563b	43	.	5.62523	7.91124	4.3965	356
chr14	26045603	26046328	FB1_peak_1564a	27	.	4.56116	5.94877	2.70157	83
chr14	26045603	26046328	FB1_peak_1564b	30	.	5.03164	6.37212	3.06	175
chr14	26045603	26046328	FB1_peak_1564c	105	.	8.60628	14.8226	10.5681	585
chr14	26137124	26137979	FB1_peak_1565	202	.	10.5096	25.4237	20.2783	514
chr14	26191067	26191409	FB1_peak_1566	64	.	7.36586	10.2273	6.41493	183
chr14	26197812	26198027	FB1_peak_1567	22	.	4.48517	5.34231	2.2023	104
chr14	26241183	26241414	FB1_peak_1568	35	.	5.12132	6.95302	3.5579	107
chr14	26277119	26277359	FB1_peak_1569	90	.	6.35667	13.1636	9.06387	93
chr14	29771809	29772224	FB1_peak_1570	223	.	12.3509	27.6444	22.3239	184
[truncated: 4,138 more rows]

## Sheet: FB2.narrowPeak
chr	start	end	name	score	strand	signalValue	pValue	qValue	peak
[truncated: 10,735 more rows]

[truncated: 5 more sheets: p300_T-fb, p300-M-fb, p300-E-fb, p300-VE-fb, Legend]
